# Supplementary material for: Hydrological Regime and Water Shortage as Drivers of the Seasonal Incidence of Diarrheal Diseases in a Tropical Montane Environment
Source: PLoS Negl Trop Dis. 2016 Dec 9;10(12):e0005195. doi: 10.1371/journal.pntd.0005195 (PMC5147807; doi:10.1371/journal.pntd.0005195)
Supplement: S4 Table — (XLSX) [file pntd.0005195.s008.xlsx]

## Sheet: Readme
Day	Date
Total incidence	Daily incidence over the 5 districts
Incidence in XN	Daily incidence in Xieng Ngeun district
Incidence in HX	Daily incidence in Houay Xon catchment
Incidence in HP	Daily incidence in Houay Pano catchment
Rainfall LP	Daily cumulated rainfall in Luang Prabang airport (mm)
Rainfall HP	Daily cumulated rainfall in Houay Pano (mm)
Air Temp HP	Daily average air temperature in Houay Pano (°C)
Discharge S04	Daily average discharge at S4 gauging station (L/s)
Discharge NK20	Daily average discharge at NK20 gauging station (m3/s)
TSS S4	Daily average total suspended solids at S4 gauging station (g/L)
Water Temp S4	Daily average water temperature at S4 gauging station (°C)
E-coli_LL S4	Biweekly monitoring of E. coli at S4 gauging station - lower limit (MPN/100mL)
E-coli S4	Biweekly monitoring of E. coli at S4 gauging station (MPN/100mL)
E-coli_UL S4	Biweekly monitoring of E. coli at S4 gauging station - upper limit (MPN/100mL)
Water Temp NK20	Daily average water temperature at NK20 gauging station (°C)
TSS NK20	Biweekly monitoring of total suspended solids at NK20 gauging station (g/L)
E-coli_LL NK20	Biweekly monitoring of E. coli at NK20 gauging station - lower limit (MPN/100mL)
E-coli NK20	Biweekly monitoring of E. coli at NK20 gauging station (MPN/100mL)
E-coli_UL NK20	Biweekly monitoring of E. coli at NK20 gauging station - upper limit (MPN/100mL)
Inc. 0-4	Daily incidence over the 5 districts for 0-4 age group (from 15-days moving average)
Inc. 5-14	Daily incidence over the 5 districts for 0-4 age group (from 15-days moving average)
Inc >15	Daily incidence over the 5 districts for >15 age group (from 15-days moving average)

## Sheet: Dataset
Day	Total incidence	Incidence in XN	Incidence in HX	Incidence in HP	Rainfall LP	Rainfall HP	Air Temp HP	Discharge S4	Discharge NK20	TSS S4	Water Temp S4	E-coli_LL S4	E-coli S4	E-coli_UL S4	Water Temp NK20	TSS NK20	E-coli_LL NK20	E-coli NK20	E-coli_UL NK20	Inc. 0-4	Inc. 5-14	Inc >15
2010-01-01	11	1	1	0	0	0		1.35004	39.0192
2010-01-02	3	2	0	0	0	0		1.07833	39.0192
2010-01-03	1	0	0	0	0	0		0.967375	38.053
2010-01-04	1	0	0	0	0	0		0.658458	38.053
2010-01-05	11	0	0	0	0	0	21.6801	0.72725	36.1447
2010-01-06	1	0	0	0	0	3.5	21.1155	0.74675	36.1447
2010-01-07	2	0	0	0	2.9	2.5	23.0441	1.109	36.1447
2010-01-08	2	0	0	0	0	0	20.5254	0.664958	38.053											2.64286	1.5	0.333333
2010-01-09	4	0	1	0	0	0	22.974	0.752083	42.9685											2.57143	1.16667	0.333333
2010-01-10	2	0	1	0	0	0	22.0797	0.633917	36.1608											2.71429	1.02857	0.4
2010-01-11	3	0	1	0	0	0	21.6034	0.783125	34.2847											2.71429	1.09524	0.466667
2010-01-12	2	0	1	0	0	0	22.4875	1.12425	30.613											3.07143	1.09524	0.533333
2010-01-13	2	0	0	0	0	0	22.2151	1.07421	28.8334											2.35714	1.3	0.6
2010-01-14	2	0	0	0	0	0	20.7156	1.08354	28.8334											2.28571	1.22857	0.6
2010-01-15	4	0	1	0	0	0	17.8644	0.504875	28.8334											2.14286	1.22857	0.6
2010-01-16	8	0	0	0	0	0	20.661	0.524042	28.8334											2.21429	1.28571	0.6
2010-01-17	5	0	1	0	0	0.0625	21.4086	0.501458	28.8334											2.14286	1.28571	0.666667
2010-01-18	3	0	0	0	0	1	18.6975	0.544458	28.8334											2.14286	1.33333	0.6
2010-01-19	7	0	0	0	0	0	19.1059	0.598167	27.0861											2.06667	1	0.533333
2010-01-20	2	0	0	0	4.4	0	21.1292	0.7035	27.0861											2.2	1	0.533333
2010-01-21	0	0	0	0	4.1	0	21.544	1.02071	27.0861											2.13333	0.952381	0.6
2010-01-22	0	0	0	0	0.7	0	20.9377	1.04238	28.3946											2.2	1.04167	0.666667
2010-01-23	2	0	0	0	0	0	22.4175	0.862542	43.1616											2.13333	1.09524	0.6
2010-01-24	3	0	0	0	0	0.0625	24.0143	1.13221	62.9349											1.8	0.833333	0.533333
2010-01-25	1	0	0	0	0	0	22.3254	1.13008	46.6036											1.66667	0.7	0.466667
2010-01-26	2	0	0	0	9.5	10.5	24.2955	1.76337	39.0232											1.8	0.166667	0.4
2010-01-27	4	1	0	0	1.8	0	22.1127	1.36479	36.1488											1.6	0.166667	0.4
2010-01-28	2	0	0	0	0	0	21.8142	1.33538	31.5189											1.6	0.166667	0.333333
2010-01-29	5	1	1	0	0	0	22.351	1.59083	30.1661											1.93333	0.2	0.4
2010-01-30	2	0	0	0	0	0	22.6969	1.51171	28.8334											2.2	0.2	0.466667
2010-01-31	0	0	0	0	0	0	21.8446	1.29338	28.8334											2.33333	0.2	0.466667
2010-02-01	1	0	0	0	0	0	22.0863	1.3525	27.0861											2.46667	0.2	0.4
2010-02-02	3	0	0	0	0	0	22.3131	1.18475	26.2244											2.93333	0.666667	0.4
2010-02-03	4	0	2	0	0	0	22.49	0.441833	24.5253											3.13333	0.833333	0.333333
2010-02-04	1	0	0	0	0	0	22.9319	0.24775	24.5253											3	0.619048	0.4
2010-02-05	6	0	0	0	0	0	24.2415	0.201083	24.9481											3.33333	0.761905	0.4
2010-02-06	5	0	1	0	0	0	22.936	0.167083	24.1066											3.53333	0.833333	0.4
2010-02-07	4	1	0	0	0	0	22.2924	0.165125	24.5253											3.66667	0.833333	0.533333
2010-02-08	4	1	1	0	0	0	22.0527	0.170208	23.6879											4.13333	0.785714	0.6
2010-02-09	10	1	2	0	0	0	22.5613	0.158375	23.6879											4.13333	0.685714	0.666667
2010-02-10	4	0	0	0	0	0	22.7947	0.1425	23.6879											4.26667	0.885714	0.666667
2010-02-11	3	0	1	0	0	0	23.2109	0.0900417	22.8584											4.8	1.07143	0.6
2010-02-12	8	0	1	0	0	0	23.1467	0.0911667	22.037											4.86667	1.05357	0.6
2010-02-13	8	1	0	0	0	0	22.7441	0.070625	22.037											4.86667	1.05357	0.533333
2010-02-14	6	0	1	0	0	0	24.8168	0.0856667	22.037											5	0.984127	0.466667
2010-02-15	8	0	1	0	0	0	25.0593	0.045625	22.037											5.4	1.05556	0.6
2010-02-16	2	0	0	0	0	0	24.0167	0.0627083	22.037											5.93333	1.27778	0.8
2010-02-17	6	0	0	0	0	0	26.1144	0.0550417	22.037											6	1.27778	0.933333
2010-02-18	13	1	1	0	0	0	26.42	0.07325	22.037											6.2	1.24545	1.06667
2010-02-19	3	0	0	0	0	0	22.5398	0.0995	22.037											6.53333	1.34545	1
2010-02-20	5	1	0	0	0	0	16.1377	0.0670417	22.8584											6.13333	1.25455	0.933333
2010-02-21	6	0	1	0	0	0	22.3668	0.0627917	22.4477											5.8	1.25455	0.866667
2010-02-22	13	0	0	0	0	0	23.5865	0.0578333	22.8584											6.13333	1.21667	0.866667
2010-02-23	18	2	2	0	0	0	23.4244	0.0445833	22.8584											6	1.38333	0.866667
2010-02-24	13	0	3	0	0	0	25.1945	0.0462917	22.037											6.33333	1.51538	0.866667
2010-02-25	10	0	3	0	0	0	24.3578	0.0459167	22.037											6.66667	1.49231	0.933333
2010-02-26	8	1	0	0	0	0	23.7463	0.0279583	21.2237											6.06667	1.41538	1
2010-02-27	0	0	0	0	0	0	24.2265	0.0469167	20.4184											6	1.47222	1
2010-02-28	2	0	0	0	0	0	24.6623	0.0240833	20.4184											6	1.47222	1.06667
2010-03-01	11	0	2	0	0	0	25.6566	0.0370833	19.6211											6	1.47222	1.13333
2010-03-02	8	1	1	1	0	0	26.4365	0.0195833	19.6211											6.13333	1.54167	1.2
2010-03-03	9	0	0	0	0	0	25.0564	0.04475	19.6211											5.93333	1.45833	1.13333
2010-03-04	12	0	3	0	0	0	25.027	0.029875	19.6211											5.53333	1.33333	1
2010-03-05	4	0	0	0	0	0	24.926	0.020625	19.6211											5.46667	1.41667	1
2010-03-06	1	0	1	0	0	0	25.8683	0.031875	19.6211											5.2	1.42857	1
2010-03-07	6	0	1	1	0	0	26.1731	0.0789167	18.8319											5.4	1.52857	1
2010-03-08	7	0	1	0	0	0	26.824	0.0157083	18.0507											6.46667	1.7013	1
2010-03-09	16	0	0	0	0	0	27.516	0.0129583	17.2776											6.26667	1.7013	1.06667
2010-03-10	14	2	0	0	0	0	23.0958	0.0234167	17.2776											6.73333	1.92045	1.26667
2010-03-11	4	0	1	0	0	0	18.532	0.0439583	17.2776											7.33333	2.01299	1.4
2010-03-12	10	0	2	0	0	0	21.6785	0.024125	17.2776											7.33333	2.15152	1.86667
2010-03-13	3	0	0	0	0	0	27.1225	0.0214583	17.6641											7.26667	2.12727	1.86667
2010-03-14	3	0	1	0	0	0	28.5361	0.02525	18.0507											7.33333	2.12727	1.86667
2010-03-15	21	0	3	0	0	4	27.6102	0.023375	18.0507											7.6	2.08333	1.93333
2010-03-16	9	1	3	1	3.1	11	25.8885	0.372625	17.6641											7.46667	2.08333	1.86667
2010-03-17	21	0	2	0	0	0	23.2611	0.0755417	17.2816											6.93333	1.95238	1.66667
2010-03-18	21	0	1	0	0.8	0.0625	25.3406	0.0575	18.0507											6.66667	1.78571	1.53333
2010-03-19	20	3	5	0	0	0.0625	25.769	0.145	18.8359											7.13333	1.70238	1.6
2010-03-20	2	0	1	0	0	0	26.3636	0.0539583	19.6211											6.8	1.69697	1.46667
2010-03-21	2	0	1	0	0	0	25.2041	0.0812083	18.8319											7.07143	1.69697	1.53333
2010-03-22	13	0	0	0	0	0	27.1352	0.107417	18.0507											6.85714	1.69697	1.6
2010-03-23	4	0	1	0	0	0	29.3259	0.0347083	18.0507											6.21429	1.5303	1.66667
2010-03-24	4	0	0	0	0	0	29.6556	0.023375	18.4413											6.64286	1.74026	1.53333
2010-03-25	6	0	1	0	0	0	28.2543	0.0474583	17.6722											6.35714	1.28571	1.26667
2010-03-26	11	1	0	0	0	0	25.901	0.0247083	15.7555											5.28571	1.15909	1.13333
2010-03-27	1	0	1	0	0	0	21.2495	0.043	15.381											4.71429	1.05	0.6
2010-03-28	1	0	0	0	4.7	3.5	22.0882	0.120917	15.0065											4.71429	1.11111	0.533333
2010-03-29	1	0	0	0	7.6	11.5	22.3876	0.518	15.381											5.78571	1.8	0.733333
2010-03-30	12	0	1	0	1.7	3	21.7221	0.252958	16.5125											5.5	1.6	0.666667
2010-03-31	15	2	0	0	6.7	0.0625	25.5973	0.243333	16.895											5.92857	1.55455	0.666667
2010-04-01	8	0	0	0	0	0	23.6059	0.160958	18.0507											5.64286	1.75455	0.666667
2010-04-02	3	0	0	0	0	0	29.1344	0.18525	18.0507											5.5	1.75455	0.733333
2010-04-03	2	1	0	0	6	0.0625	29.5381	0.05975	18.0507											4.85714	1.94444	0.666667
2010-04-04	1	0	0	0	0	0	30.9665	0.0493333	17.6641											5.15385	1.94444	0.666667
2010-04-05	28	4	3	1	0	0	31.4507	0.0395417	16.134											5.14286	1.75455	0.733333
2010-04-06	6	0	0	0	0	0	31.8049	0.02225	15.7555											5.21429	1.59848	0.733333
2010-04-07	10	0	3	0	0	0	32.1391	0.0114583	15.0065											4.64286	1.45455	0.733333
2010-04-08	2	0	2	0	0	0	32.4742	0.004625	14.2655											3.78571	1.4	0.666667
2010-04-09	5	0	2	0	0	0	32.6879	0.0107917	14.2655											3.21429	1.56944	0.733333
2010-04-10	1	0	0	0	0	0	32.9973	0.00116667	13.8991											3.28571	1.5	0.733333
2010-04-11	0	0	0	0	0	0	32.9413	0	13.5326											3.28571	1.44444	0.733333
2010-04-12	7	0	0	0	0	0	31.8204	0	13.5326											3.42857	1.79167	0.733333
2010-04-13	2	0	0	0	0	0	32.1798	0	13.1702											2.35714	0.875	0.666667
2010-04-14	1	0	0	0	0	0	32.7247	0	12.8078											2.28571	0.875	0.666667
2010-04-15	0	0	0	0	0	0	32.7449	0	12.8078											1.78571	0.928571	0.866667
2010-04-16	1	0	0	0	60	65.6875	32.6825	10.0343	12.8078											2.5	0.946429	0.866667
2010-04-17	2	0	0	0	0	0	24.1797	0.674875	22.496											2.28571	1	0.8
2010-04-18	2	0	0	0	14	34.9125	28.7668	0.937167	23.2812											2.28571	0.944444	1
2010-04-19	7	0	5	1	9.5	14.5875	26.9126	0.890833	25.5157											2.26667	1	1.13333
2010-04-20	4	0	0	0	0	0	27.5088	0.903833	30.613											2	1.22222	1.06667
2010-04-21	5	0	0	0	3.8	0	30.3731	0.931	27.5209											2.26667	1.33333	1
2010-04-22	6	0	0	0	0	0	31.4445	0.98	24.1146											2.73333	1.61429	1
2010-04-23	12	0	2	0	6.6	1.5	32.1487	0.98	17.6722											3.66667	1.96591	1
2010-04-24	1	0	0	0	15	16.5875	25.6707	0.98	22.4477											3.92857	1.875	1
2010-04-25	4	0	0	0	30	20.9828	26.6741	0.98	22.4558											3.92857	1.79808	1
2010-04-26	5	0	0	0	36.3	17.7547	27.7956	0.98	19.6251											3.92857	1.85714	1.07143
2010-04-27	3	0	1	0	9.4	4.125	25.796	0.98	26.6553											4.28571	1.64286	1.07143
2010-04-28	6	0	1	0	0	0	25.2725	0.98	32.8837											4.42857	1.78571	0.928571
2010-04-29	12	1	1	0	0	6.21	28.0645	0.98	37.5739											4.64286	2	0.928571
2010-04-30	19	0	0	0	5.7	4.14	28.1419	0.98	29.2844											4.85714	1.88889	0.714286
2010-05-01	1	0	0	0	0.4	0	25.7154	0.98	26.2405											4.21429	1.875	0.785714
2010-05-02	1	0	1	0	0	0	28.322	0.98	24.9481											4.28571	1.875	0.785714
2010-05-03	3	0	0	0	0.7	0	27.5952	0.98	22.8624											5.07143	2.05556	0.642857
2010-05-04	10	0	2	0	0	0	28.6994	0.98	20.0197											5.07143	2.05	0.5
2010-05-05	6	0	0	0	0	0	30.9419	0.98	19.6211											5.78571	2.00769	0.428571
2010-05-06	11	3	0	0	0	0	32.3546	0.98	17.2776											5.85714	2.03077	0.571429
2010-05-07	6	0	2	0	0	0	32.1588	0.98	15.7555											6	1.7	0.642857
2010-05-08	2	0	0	0	0	0		0.97675	15.7555											5.14286	1.26923	0.642857
2010-05-09	1	0	1	0	25.7	25.5		0.95125	15.0105											4.8	1.26923	0.571429
2010-05-10	16	0	3	1	0	0		0.9215	15.7555											5.33333	1.46853	0.6
2010-05-11	4	0	0	0	0	0	30.298	0.831708	18.8359											6.46667	1.42308	0.666667
2010-05-12	13	0	1	0	4	3.95	29.4811	1.177	16.5165											5.93333	1.41667	0.866667
2010-05-13	9	2	1	0	7	0	27.9386	1.23788	16.5125											6.2	1.5303	0.866667
2010-05-14	11	0	0	0	0	0	30.2789	0.864125	17.6641											6.6	1.5303	0.866667
2010-05-15	2	0	0	0	12	5.0475	31.8902	0.532792	18.0547											6.66667	1.62121	0.866667
2010-05-16	0	0	0	0	25	2.52375	28.9827	0.86975	18.8359											6.8	1.58333	0.8
2010-05-17	13	2	2	0	0	0	28.5225	0.52475	24.7224											6.8	1.49359	0.866667
2010-05-18	21	0	0	0	0	0	29.3567	0.330542	24.9562											6	1.25641	1
2010-05-19	4	0	0	0	0	0	29.5057	0.435292	24.2273											6.06667	1.17949	1.06667
2010-05-20	11	0	2	0	0	0	31.3289	0.564375	22.4558											5.4	1.10897	1.06667
2010-05-21	17	0	2	1	29.2	23.9875	31.3146	0.700625	20.0439											5.13333	1.11364	1
2010-05-22	8	0	3	2	0	0	29.5345	0.622667	19.6211											4.53333	1.23333	1
2010-05-23	3	0	0	0	0	0	30.0609	0.206708	20.8291											4.71429	1.35354	1.06667
2010-05-24	2	0	0	0	2.6	2.7375	31.0877	0.160125	22.0531											4.71429	1.4	1.13333
2010-05-25	3	0	0	0	6.6	5.35	30.5154	0.292542	21.2277											4.21429	1.13333	1.13333
2010-05-26	5	0	1	0	0	1.4125	28.5783	0.396375	52.5065											3	1.33333	1.06667
2010-05-27	2	0	1	0	0	9.52297	29.8596	0.452125	26.7035											3.07143	1.26389	1
2010-05-28	3	0	1	0	7.5	14.5645	28.5488	2.46821	27.0901	0										2.5	1	1.06667
2010-05-29	3	0	0	0	0	1.13071	27.2716	0.372792	18.4413	0.19										1.57143	0.75	1
2010-05-30	1	0	0	0	1.1	6.78429	29.1774	0.884708	26.2244	0										1.14286	0.625	1
2010-05-31	1	0	0	0	0	0	27.8172	0.513958	28.8375	0										1	0.619048	1
2010-06-01	3	0	0	0	0	0	30.8317	0.47125	24.5253	0										1.23077	0.660714	1
2010-06-02	4	1	0	0	11	36.5375	30.1558	3.24958	23.2731	0										1.23077	0.857143	0.8
2010-06-03	3	0	1	0	32.9	11.4125	29.5315	3.44804	26.7759	0.42										1	0.714286	0.733333
2010-06-04	2	0	0	0	5.5	0	25.9485	1.70708	70.3813	0.376										0.923077	0.857143	0.733333
2010-06-05	0	0	0	0	5	5.86667	28.527	0.892375	62.9349	0										0.769231	0.785714	0.8
2010-06-06	1	0	0	0	2.5	0.733333	27.9385	0.98025	43.9749	0										0.923077	0.722222	0.666667
2010-06-07	0	0	0	0	4.5	0	25.8945	0.793792	39.0232	0										1.07143	0.722222	0.666667
2010-06-08	5	1	0	0	0	0	27.9327	0.6735	33.8137	0										1.28571	0.767857	0.6
2010-06-09	1	0	0	0	0	9.6125	27.1054	0.905208	34.2727	0										1.14286	1.19643	0.6
2010-06-10	0	0	0	0	0	0	26.7435	0.4255	32.8837	0										1.07143	1.07143	0.666667
2010-06-11	2	0	1	0	0	2.17232	28.5744	0.337292	33.4432	0										1.07143	1.07143	0.6
2010-06-12	2	1	0	0	1.8	7.96518	28.0561	0.510292	27.9598	0										1.07143	1.09524	0.533333
2010-06-13	3	0	0	0	0	0	28.3402	0.215958	29.2763	0										1.07143	1.16667	0.733333
2010-06-14	4	0	0	0	0	0	30.4838	0.0837083	27.5289	0										1.07143	1.2381	1
2010-06-15	3	0	0	0	0	0	29.631	0.08525	23.2731	0										1.2	1.52381	1.13333
2010-06-16	4	0	1	0	0	0	30.0397	0.07125	25.387	0										1	1.54167	1.26667
2010-06-17	3	0	0	0	0	0	30.213	0.10125	19.6251	0										1	1.42857	1.33333
2010-06-18	2	0	0	0	0	0.0625	31.6908	0.017625	19.2265	0										1	1.57143	1.4
2010-06-19	0	0	0	0	0	0		0.00604167	16.5125	0										1.07692	1.46667	1.46667
2010-06-20	4	0	0	0	0	37.9956		1.04771	16.134	0										1.16667	1.46667	1.33333
2010-06-21	5	0	1	1	0	0.716898		1.78129	14.636	0										1.16667	1.41667	1.33333
2010-06-22	7	0	0	0	11.2	12.525		0.607375	15.7595	0										1	1.41667	1.26667
2010-06-23	4	0	0	0	1.9	1.975	27.7785	0.695125	20.4344	0										0.727273	1.55	1.33333
2010-06-24	1	0	0	0	0	0.0625	27.9402	0.364625	26.2285	0										0.727273	1	1.33333
2010-06-25	1	0	0	0	0	0	28.5732	0.218417	24.1066	0										0.636364	1	1.2
2010-06-26	1	0	0	0	2	0	30.0931	0.083375	24.1066	0										0.6	1.05	1.26667
2010-06-27	0	0	0	0	0	0	29.1224	0.0784583	29.7232	0										0.666667	1.05	1.33333
2010-06-28	2	0	0	0	0	0	30.2578	0.0377917	27.5209	0										0.666667	0.666667	1.26667
2010-06-29	0	0	0	0	4.5	11.5205	30.7893	0.494458	24.5253	0										0.555556	1.08333	1.06667
2010-06-30	1	0	0	0	0	3.14196	26.2729	0.369875	22.8745	0										0.333333	0.8	0.933333
2010-07-01	1	0	0	0	1.2	3.1875	27.5855	0.914583	23.6879	0										0.3	0.566667	0.933333
2010-07-02	0	0	0	0	0.7	3.02381	27.8864	0.863792	27.9598	0										0.333333	0.666667	1
2010-07-03	3	0	0	0	1.2	9.67619	27.9645	1.683	24.5253	0										0.375	0.628571	0.933333
2010-07-04	1	0	0	0	9.7	0	28.631	1.1105	41.6555	0										0.333333	0.595238	0.933333
2010-07-05	2	0	0	0	0	0	28.7112	0.955958	60.0367	0										0.3	0.571429	0.933333
2010-07-06	3	0	0	0	0	0	30.2077	0.843667	40.0578	0										0.1	0.5	1
2010-07-07	1	0	0	0	0	0	30.9279	0.482708	30.6291	0										0.0909091	0.458333	1
2010-07-08	3	0	0	0	0	3.75	31.0609	0.685625	26.6553	0										0.181818	0.458333	0.933333
2010-07-09	3	1	0	0	0	0	29.869	0.43875	30.1741	0										0.272727	0.425	0.866667
2010-07-10	0	0	0	0	7.1	44.175		7.23133	27.9598	0										0.363636	0.415584	0.933333
2010-07-11	1	0	0	0	0.6	4.95455		1.17429	27.9598	0.548										0.333333	0.325	0.866667
2010-07-12	0	0	0	0	0	0.707792		0.844292	32.1387	0										0.384615	0.383838	0.866667
2010-07-13	1	0	0	0	40.3	23.3571		7.35938	30.6291	0										0.461538	0.472727	0.933333
2010-07-14	0	0	0	0	16.2	25.4805	23.505	5.36508	30.1741	0.847										0.5	0.281818	1
2010-07-15	1	0	0	0	0	0	29.3944	4.05683	34.7437	0.383										0.5	0.277778	1
2010-07-16	1	0	0	0	77.5	53.6099	30.0773	16.9906	44.1157	0.043										0.545455	0.292929	0.8
2010-07-17	2	0	1	1	17.9	14.4026	30.2679	11.0082	43.9709	0.795										0.583333	0.313131	0.666667
2010-07-18	1	0	0	0	28	0	27.8921	17.0053	177.723	0.231										0.538462	0.40404	0.666667
2010-07-19	3	0	0	0	0	4.9875	24.5315	6.28179	329.571	0.6										0.583333	0.5	0.666667
2010-07-20	5	0	1	0	0	0	26.4922	3.28133	166.357	0										0.583333	0.619048	0.666667
2010-07-21	2	0	0	0	26.5	39	28.5483	7.23642	89.597	0										0.583333	0.649351	0.6
2010-07-22	1	0	0	0	26.5	19.5	26.629	22.6963	98.4307	0.235										0.666667	0.613636	0.666667
2010-07-23	0	0	0	0	17	12.4647	24.2292	15.8308	144.892	0.32										0.583333	0.555556	0.733333
2010-07-24	2	0	0	0	17.1	14.0228	25.9568	20.3362	339.449	0										0.5	0.533333	0.8
2010-07-25	1	0	0	0	0.5	0	25.3634	12.6577	676.315	0.244										0.5	0.563636	0.733333
2010-07-26	2	0	1	0	3.8	5.7375	26.4101	7.48883	600.711	0										0.545455	0.716667	0.666667
2010-07-27	1	0	0	0	15	10.5125	27.8452	5.83158	686.07	0										0.454545	0.716667	0.666667
2010-07-28	0	0	0	0	4.5	1.50833	27.7813	4.7625	200.958	0										0.363636	0.654545	0.6
2010-07-29	2	0	0	0	3.7	3.01667	27.7335	3.74008	147.359	0										0.333333	0.676768	0.466667
2010-07-30	1	0	0	0	4.5	4.525	27.262	3.21842	119.851	0										0.25	0.722222	0.533333
2010-07-31	1	0	0	0	1.6	0.0625	29.9773	2.9655	124.717	0										0.230769	0.676768	0.533333
2010-08-01	1	0	0	0	15.2	16.0625	28.2952	4.59912	137.627	0										0.166667	0.676768	0.533333
2010-08-02	2	0	1	0	3.7	37	27.9241	18.9083	223.592	0										0.181818	0.563636	0.6
2010-08-03	2	0	0	0	2.6	5.5125	28.3066	19.6529	198.145	0.474										0.166667	0.563636	0.533333
2010-08-04	2	0	1	0	1.8	8.9125	27.4782	10.8432	208.636	0										0.181818	0.472727	0.533333
2010-08-05	0	0	0	0	8.2	21.8375	27.48	33.535	160.735	0										0.181818	0.45	0.6
2010-08-06	1	0	1	0	4.7	1.5	26.5365	18.4646	360.503	0.445										0.0909091	0.45	0.533333
2010-08-07	0	0	0	0	0	0	27.1133	9.88825	280.107	0										0.0909091	0.472222	0.466667
2010-08-08	1	0	0	0	3.5	19.275	29.2061	8.82283	200.081	0										0.0909091	0.555556	0.4
2010-08-09	1	0	0	0	27.1	2	27.8243	8.2655	180.777	0.027										0	0.529915	0.4
2010-08-10	1	0	0	0	27	15.625	28.999	9.72308	162.329	0										0	0.375	0.4
2010-08-11	0	0	0	0	0.2	0	28.3335	10.524	236.45	0										0	0.291667	0.466667
2010-08-12	1	1	0	0	1.6	6.39655	26.4262	9.78233	230.113	0										0	0.416667	0.4
2010-08-13	0	0	0	0	43.4	30.7034	27.2242	25.1303	187.996	0										0	0.388889	0.466667
2010-08-14	0	0	0	0	18	8.08889	27.3767	21.6683	192.564	0.103										0	0.366667	0.4
2010-08-15	1	0	0	0	0	0	27.0631	13.4757	175.388	0										0	0.40404	0.4
2010-08-16	0	0	0	0	11.7	10.1111	27.7891	11.8201	147.294	0										0	0.306818	0.533333
2010-08-17	0	0	0	0	37.8	38.15	25.5652	56.7017	165.529	0.048										0	0.325	0.466667
2010-08-18	2	0	0	0	13.4	9.525	23.4334	41.0354	253.206											0	0.322222	0.6
2010-08-19	2	0	0	0	0	0	25.4542	24.8179	306.354											0	0.3	0.666667
2010-08-20	1	0	0	0	0	0	28.8651	14.6288	183.529											0.0769231	0.3	0.6
2010-08-21	0	0	0	0	3.5	0	29.3912	10.1967	178.081											0.153846	0.333333	0.666667
2010-08-22	0	0	0	0	3.5	16.6625	27.7302	15.0349	155.552											0.166667	0.311111	0.666667
2010-08-23	2	0	1	0	0	0.0625	26.065	6.667	156.414											0.166667	0.222222	0.666667
2010-08-24	0	0	0	0	5	27.425	28.7099	7.94283	135.225											0.25	0.2	0.666667
2010-08-25	3	0	0	0	31.3	28.175	26.8486	37.3289	131.317											0.25	0.292929	0.8
2010-08-26	1	0	0	0	23.4	22.275	23.71	34.0958	321.147											0.230769	0.292929	0.666667
2010-08-27	1	0	0	0	17.1	10.3	26.4926	38.2662	458.156											0.307692	0.190909	0.6
2010-08-28	2	0	0	0	1.5	11.25	24.5786	43.7533	394.865											0.384615	0.211111	0.533333
2010-08-29	0	0	0	0	9.2	5.1625	26.1161	34.2115	346.605											0.538462	0.211111	0.533333
2010-08-30	0	0	0	0	0	8.85	26.418	26.6025	297.715											0.538462	0.290909	0.6
2010-08-31	1	0	1	0	0	7.14474	28.0749	21.0088	306.359											0.538462	0.305556	0.466667
2010-09-01	3	0	0	0	0	0	27.8538	16.29	293.056											0.538462	0.390909	0.533333
2010-09-02	0	0	0	0	0	4.16776	28.6503	13.6042	225.324											0.5	0.3	0.533333
2010-09-03	1	0	0	0	0	0	28.3535	11.3557	202.302											0.571429	0.4	0.466667
2010-09-04	1	0	0	0	0	0	27.821	9.507	171.903											0.5	0.5	0.466667
2010-09-05	2	0	0	0	0	0	28.1189	8.32567	156.398											0.5	0.5	0.4
2010-09-06	2	0	0	0	0	1.5	28.8582	7.57392	161.021											0.533333	0.5	0.466667
2010-09-07	0	0	0	0	0	0	28.6987	7.16975	171.014											0.533333	0.5	0.6
2010-09-08	2	0	1	0	2	5.32	26.4469	6.87008	167.509											0.6	0.454545	0.6
2010-09-09	2	0	0	0	8.7	1.33	27.8594	6.64583	139.173											0.6	0.363636	0.466667
2010-09-10	2	0	0	0	0.2	1	24.6084	6.12875	194.511											0.6	0.537879	0.466667
2010-09-11	1	0	0	0	3.2	0	27.2852	5.80292	206.87											0.6	0.537879	0.466667
2010-09-12	1	0	0	0	7.8	37.925	26.2718	14.5836	158.957											0.533333	0.576923	0.466667
2010-09-13	2	0	0	0	0.3	1.525	25.6483	9.50308	194.173											0.4	0.615385	0.6
2010-09-14	2	1	0	0	29	13.625	25.3032	13.8454	262.337											0.466667	0.538462	0.533333
2010-09-15	2	0	0	0	0	0	24.3846	12.0493	322.804											0.533333	0.505495	0.533333
2010-09-16	0	0	0	0	4.3	9.3	26.1869	12.4323	286.3											0.533333	0.5	0.533333
2010-09-17	2	0	0	0	0	0	28.0636	9.498	239.276											0.533333	0.571429	0.4
2010-09-18	1	0	1	0	4.8	1	28.548	8.261	200.081											0.466667	0.5	0.4
2010-09-19	1	0	0	0	0	0	28.9549	7.13733	164.185											0.466667	0.5	0.4
2010-09-20	3	0	0	0	0	0	28.6493	6.48292	153.065											0.4	0.552381	0.4
2010-09-21	1	0	0	0	0	0	28.7121	5.73917	138.38											0.4	0.552381	0.333333
2010-09-22	1	0	0	0	0	0	27.8753	5.61167	131.281											0.4	0.552381	0.2
2010-09-23	2	0	0	0	17.5	25.6875	27.3642	10.2855	130.528											0.266667	0.619048	0.266667
2010-09-24	1	0	0	0	0	0	25.076	6.44042	144.86											0.4	0.690476	0.266667
2010-09-25	0	0	0	0	2.7	4.9125	26.5962	6.492	140.835											0.466667	0.593407	0.266667
2010-09-26	1	0	1	0	10.4	27.6125	25.4386	14.2329	146.465											0.4	0.641026	0.266667
2010-09-27	1	0	0	0	0	0	26.1859	12.8083	158.393											0.4	0.557692	0.333333
2010-09-28	1	0	0	0	0	0	27.1207	10.3454	190.535											0.4	0.557692	0.333333
2010-09-29	0	0	0	0	0	0	27.4651	8.52446	186.173											0.333333	0.557692	0.4
2010-09-30	2	0	0	0	0	0	28.2116	8.0185	151.548											0.266667	0.557692	0.466667
2010-10-01	3	0	0	0	0	0	26.5987	7.20208	131.317											0.266667	0.557692	0.4
2010-10-02	1	0	0	0	0	0	27.0744	6.58208	116.112											0.333333	0.717949	0.4
2010-10-03	0	0	0	0	0	0	26.6561	5.8525	108.828											0.333333	0.825175	0.466667
2010-10-04	1	0	0	0	0	0	26.14	5.7675	102.448											0.333333	0.748252	0.466667
2010-10-05	3	0	0	0	0	0	23.8381	5.36375	98.2827											0.466667	0.75	0.466667
2010-10-06	1	0	0	0	0	0	24.852	5.04021	96.218											0.466667	0.75	0.6
2010-10-07	1	0	0	0	1.6	3	26.6389	4.86708	92.165											0.466667	0.75	0.666667
2010-10-08	1	0	0	0	4	0	26.216	5.22562	88.8364											0.533333	0.704545	0.6
2010-10-09	4	0	0	0	0	0	26.6561	5.03417	88.1763											0.4	0.672727	0.6
2010-10-10	2	0	0	0	0	0	27.9886	4.82875	84.264											0.333333	0.613636	0.6
2010-10-11	0	0	0	0	0	0	27.5782	4.66562	82.3361											0.333333	0.641026	0.733333
2010-10-12	3	0	0	0	0	1	28.1143	4.40583	84.2681											0.4	0.717949	0.733333
2010-10-13	3	0	0	0	0	1.5	28.2089	4.27896	85.5641											0.533333	0.657343	0.6
2010-10-14	1	0	0	0	0	0	27.1456	3.97083	83.6281											0.6	0.716667	0.6
2010-10-15	1	0	0	0	1	0	27.3246	3.85096	84.3002											0.666667	0.787879	0.733333
2010-10-16	0	0	0	0	0	0.0625	25.1063	3.79504	76.0369											0.666667	0.733333	0.733333
2010-10-17	0	0	0	0	0.8	1	24.425	3.73912	72.9657											0.666667	0.444444	0.733333
2010-10-18	3	0	0	0	0	0	23.688	3.79254	71.1665											0.733333	0.333333	0.666667
2010-10-19	3	0	0	0	0	0	25.3031	3.90187	74.8012											0.733333	0.444444	0.666667
2010-10-20	2	0	1	0	0	0	24.4054	3.07225	72.9617											0.6	0.333333	0.666667
2010-10-21	2	0	0	0	0	0	25.6232	2.73675	69.9388											0.533333	0.444444	0.533333
2010-10-22	4	0	0	0	0	0	23.8308	2.65033	66.9682											0.6	0.444444	0.6
2010-10-23	0	0	0	0	0	2	24.224	2.71642	64.0499											0.533333	0.611111	0.6
2010-10-24	1	0	1	0	0	2	27.0124	3.11646	62.311											0.571429	0.611111	0.6
2010-10-25	1	0	0	0	5.8	0.0625	26.3476	2.75708	64.0499											0.714286	0.611111	0.6
2010-10-26	1	0	0	0	6	0	26.0262	3.00108	68.1838											0.714286	0.553571	0.466667
2010-10-27	0	0	0	0	0	0	23.8942	3.16883	69.3431											0.714286	0.553571	0.4
2010-10-28	1	0	0	0	0	0	23.4191	3.32642	64.0419											0.571429	0.611111	0.466667
2010-10-29	3	0	2	0	0	0	22.1065	2.9655	62.8866											0.5	0.611111	0.4
2010-10-30	1	0	0	0	0	0	21.6594	2.61367	58.9056											0.461538	0.6	0.2
2010-10-31	0	0	0	0	0	0	18.8716	3.33325	57.7905											0.461538	0.611111	0.266667
2010-11-01	2	0	0	0	0	0	19.0448	3.19933	57.231											0.384615	0.553571	0.266667
2010-11-02	0	0	0	0	0	0	18.9771	3.15358	53.9342											0.307692	0.68254	0.266667
2010-11-03	2	0	0	0	0	0	22.2781	1.69987	54.4816											0.307692	0.625	0.266667
2010-11-04	1	0	0	0	0	0	19.5242	1.38329	55.5725											0.384615	0.539683	0.333333
2010-11-05	0	0	0	0	0	0	19.3941	1.57417	52.3119											0.384615	0.444444	0.466667
2010-11-06	0	0	0	0	0	0	20.5422	1.87458	51.7846											0.307692	0.525	0.333333
2010-11-07	1	0	0	0	0	0	20.6887	1.98992	51.2411											0.384615	0.4	0.333333
2010-11-08	0	0	0	0	0	0	21.7086	1.96838	48.6004											0.428571	0.4	0.4
2010-11-09	1	0	0	0	0	0	21.3023	1.47408	49.1237											0.285714	0.5	0.4
2010-11-10	0	0	0	0	0	0	20.1722	1.51375	49.1277											0.285714	0.4	0.4
2010-11-11	2	0	0	0	0	0	21.132	1.83329	49.1398											0.285714	0.25	0.466667
2010-11-12	2	0	1	0	0	0	20.7715	1.59442	47.0384											0.285714	0.2	0.4
2010-11-13	0	0	0	0	0	0	21.0051	1.50125	46.0079											0.428571	0.166667	0.4
2010-11-14	1	0	0	0	0	0	22.3127	1.56608	44.9854											0.4	0.366667	0.4
2010-11-15	2	0	0	0	0	0	24.3892	1.77008	46.0079											0.466667	0.342857	0.333333
2010-11-16	0	0	0	0	0	0	23.803	1.76621	44.9894											0.866667	0.5	0.333333
2010-11-17	0	0	0	0	0	0	23.168	1.96233	44.4781											1.06667	0.4	0.4
2010-11-18	2	0	0	0	0	0	23.4164	2.71792	43.9749											1.06667	0.333333	0.4
2010-11-19	0	0	0	0	0	0	23.6015	2.86483	45.4966											1.06667	0.566667	0.333333
2010-11-20	2	0	0	0	0	0	22.8157	1.50812	44.9894											1.06667	0.666667	0.2
2010-11-21	1	0	0	0	0	0	23.1901	1.33667	43.987											1.13333	0.885714	0.266667
2010-11-22	1	0	0	0	0	0	23.8708	1.48962	42.9685											1.26667	0.85	0.333333
2010-11-23	7	0	0	0	0	0	23.8324	1.37704	41.9701											1.26667	0.85	0.266667
2010-11-24	4	0	0	0	0	0	24.6011	1.41329	40.9798											1.33333	0.85	0.266667
2010-11-25	0	0	0	0	0	0	24.2646	1.23779	39.9975											1.33333	0.85	0.333333
2010-11-26	2	0	0	0	0	0	25.1725	1.25933	39.0232											1.26667	0.822222	0.333333
2010-11-27	0	0	0	0	0	0	24.4135	1.34621	39.0192											1.35714	0.85	0.4
2010-11-28	4	0	0	0	0	0	22.5279	1.52917	39.0232											1.30769	0.885714	0.4
2010-11-29	4	0	0	0	0	0	23.019	1.53833	38.053											1.38462	0.65	0.466667
2010-11-30	1	0	0	0	0	0	23.0524	1.58179	38.053											1.41667	0.65	0.466667
2010-12-01	1	0	0	0	0	0	23.136	1.53387	37.5739											1	0.5	0.533333
2010-12-02	1	0	0	0	0	0	21.0239	1.52912	37.0948											0.8	0.535714	0.533333
2010-12-03	1	0	0	0	0	0	20.878	1.50729	37.5739											0.8	0.583333	0.533333
2010-12-04	1	0	0	0	0	0	20.0826	1.57608	37.0989											0.7	0.392857	0.533333
2010-12-05	0	0	0	0	0	0	20.1113	1.66246	37.0989											0.7	0.342857	0.533333
2010-12-06	2	0	0	0	0	0	20.8743	1.59846	36.1488											0.7	0.142857	0.466667
2010-12-07	0	0	0	0	0	0	23.6323	1.15987	36.1447											0.6	0.285714	0.533333
2010-12-08	1	0	1	1	0	0	22.5495	1.30575	36.6278											0.5	0.25	0.533333
2010-12-09	1	0	0	0	0	0	22.0003	1.01421	36.1608											0.4	0.25	0.533333
2010-12-10	0	0	0	0	0	0	23.5291	0.926	35.2067											0.4	0.285714	0.6
2010-12-11	0	0	0	0	0	0	23.9272	0.9245	34.2686											0.5	0.333333	0.533333
2010-12-12	0	0	0	0	0	8	23.3474	1.26971	35.2027											0.545455	0.583333	0.466667
2010-12-13	2	0	1	0	0	0	22.9941	2.13346	36.1447											0.583333	0.583333	0.466667
2010-12-14	5	0	0	0	0	0	22.8236	3.38112	43.065											0.833333	0.666667	0.4
2010-12-15	0	0	0	0	0	0	22.9834	2.64292	54.4937											1	0.666667	0.466667
2010-12-16	0	0	0	0	0	1	23.5683	2.3155	40.9918											0.928571	0.666667	0.4
2010-12-17	2	0	1	0	0	0		2.00933	44.9894											0.928571	0.761905	0.4
2010-12-18	1	0	1	0	0	0		2.08692	42.4653											1.07143	0.833333	0.4
2010-12-19	2	0	0	0	0	0		2.07058	36.6681											1.07143	0.761905	0.4
2010-12-20	1	0	0	0	0	0		1.98075	31.9698											1.14286	0.928571	0.466667
2010-12-21	4	0	0	0	0	0		1.993	31.9698											1.15385	0.833333	0.466667
2010-12-22	4	0	0	0	0	0.0625		1.96887	30.613											1.07692	0.666667	0.333333
2010-12-23	0	0	0	0	0	0		1.51867	31.0639											1.23077	0.7	0.4
2010-12-24	2	0	0	0	0	0		1.99537	30.613											1.46154	0.5	0.466667
2010-12-25	2	0	0	0	0	0		1.93175	29.2763											1.53846	0.47619	0.333333
2010-12-26	0	0	0	0	0	1		1.80108	28.3946											1.46154	0.47619	0.333333
2010-12-27	2	0	0	0	0	0		1.88225	29.7192											1.5	0.125	0.533333
2010-12-28	0	0	0	0	0	0		2.484	28.8334											1.41667	0.125	0.866667
2010-12-29	1	0	0	0	0	0		2.73658	28.8334											1.33333	0.125	0.933333
2010-12-30	3	0	0	0	0	1		2.60317	28.8334											1.16667	0.142857	0.933333
2010-12-31	4	0	0	0	0	0		2.60317	28.8334											1.25	0.125	1.06667
2011-01-01	1	1	0	0	0	0		2.37171	29.7232											1.25	0	1
2011-01-02	0	0	0	0	0	0		1.52662	29.2763	0										1.16667	0	1
2011-01-03	3	1	0	0	0	1		0.925208	29.7192	0										1.16667	0	1
2011-01-04	5	0	0	0	0	0		0.942458	29.7192	0										1.16667	0	1
2011-01-05	4	1	0	0	0	0	21.0685	0.943583	29.7192	0										1.15385	0	1.06667
2011-01-06	2	0	0	0	0	0	22.2524	1.40558	30.1661	0										1.23077	0	1.06667
2011-01-07	3	0	0	0	0	0	23.0748	1.57558	28.8334	0										1.15385	0	1
2011-01-08	0	0	0	0	0	0	19.8269	1.68162	30.613	0										1	0	0.933333
2011-01-09	1	0	0	0	0	0	20.5195	2.34929	29.2763	0										1	0	0.933333
2011-01-10	0	0	0	0	5	0	20.8792	2.17533	28.8334	0										1.07692	0	0.933333
2011-01-11	2	0	0	0	1.7	0	19.2622	2.11362	28.8334	0										1	0	0.733333
2011-01-12	2	0	0	0	0	0	16.785	1.943	30.613	0										1	0	0.4
2011-01-13	2	0	0	0	0	0	16.5599	1.943	28.8334	0										0.928571	0.166667	0.333333
2011-01-14	1	0	0	0	0	1	17.3519	1.943	28.8334	0										1.07143	0.142857	0.333333
2011-01-15	1	0	0	0	0	0	18.1074	1.943	30.613	0										1	0.166667	0.2
2011-01-16	1	0	0	0	0	0	18.3872	1.97525	27.9557	0										1.06667	0.2	0.2
2011-01-17	1	0	0	0	0	0	16.8024	1.86537	25.3749	0										1.13333	0.2	0.2
2011-01-18	0	0	0	0	0	0	16.933	1.46404	24.9481	0										1.2	0.2	0.2
2011-01-19	0	0	0	0	0	0	17.5721	1.34904	23.6879	0										1.13333	0.2	0.133333
2011-01-20	3	0	0	0	0	0	19.6241	1.29033	23.6879	0										1.13333	0.2	0.133333
2011-01-21	4	0	0	0	0	0	20.2581	1.15708	24.5253	0										1.06667	0.166667	0.133333
2011-01-22	0	0	0	0	0	0	18.9855	1.22229	23.6879	0										1.06667	0.166667	0.133333
2011-01-23	2	0	0	0	0	0	20.7729	0.994667	24.1066	0										1	0.285714	0.133333
2011-01-24	2	0	0	0	0	0	21.3622	1.27517	23.2731	0										1.06667	0.333333	0.2
2011-01-25	1	0	0	0	0	0	21.0275	1.28421	23.6879	0										1.13333	0.333333	0.2
2011-01-26	0	0	0	0	0	0	21.0874	1.25633	22.4477	0										1.13333	0.428571	0.2
2011-01-27	2	0	0	0	0	0	21.2238	1.24054	21.2237	0										1.4	0.857143	0.266667
2011-01-28	1	0	0	0	0	0	22.2836	1.33383	20.821	0										1.46667	0.833333	0.266667
2011-01-29	1	0	0	0	0	0	21.6107	1.02658	21.2237	0										1.8	1.16667	0.2
2011-01-30	1	0	0	0	0	0	19.4893	0.903292	20.4184	0										2.2	1.16667	0.2
2011-01-31	3	1	0	0	0	0	20.1173	1.08488	20.4184	0										2.4	1	0.333333
2011-02-01	2	0	0	0	0	0	19.3033	1.1855	20.4184	0										2.33333	0.875	0.333333
2011-02-02	1	0	0	0	0	2.5	19.0038	1.09933	20.4184	0										2.53333	0.777778	0.333333
2011-02-03	8	1	0	0	0	0	17.7981	1.00113	20.4184	0										3.06667	0.8	0.4
2011-02-04	3	0	0	0	0	0	20.5493	1.022	20.4184	0										3.33333	0.727273	0.466667
2011-02-05	10	0	1	0	0	0.0625	21.2481	0.903667	20.4184	0										3.4	0.818182	0.466667
2011-02-06	6	0	0	0	0	0	21.821	0.991833	20.4184	0										3.86667	0.818182	0.466667
2011-02-07	7	0	0	0	0	0	22.7047	0.904167	19.2345	0										4.26667	0.8	0.466667
2011-02-08	1	0	0	0	0	0	22.2674	0.639	18.8359	0										4.33333	0.818182	0.4
2011-02-09	4	0	0	0	0	0	21.2484	0.643458	18.8319	0										4.73333	0.818182	0.533333
2011-02-10	10	0	2	0	0	0	22.0722	0.573375	18.8319	0										5	0.925	0.8
2011-02-11	7	0	2	0	0	0	21.8891	0.237417	18.8319	0										5.26667	0.825	0.733333
2011-02-12	3	0	1	0	0	0	23.0868	0.256125	18.8319	0										5.26667	0.858586	0.866667
2011-02-13	8	0	0	0	0	0	24.1767	0.281583	17.6641	0										5.2	0.89899	0.866667
2011-02-14	6	0	3	0	0	0	23.8716	0.22125	17.2776	0										5.2	1	0.933333
2011-02-15	4	0	0	0	0	0	23.4117	0.263833	17.2776	0										4.93333	1.08333	0.8
2011-02-16	10	0	0	0	0	0	23.4181	0.278875	18.4413	0										5.13333	1.08333	0.8
2011-02-17	9	0	1	0	0	0	24.3015	0.320583	18.4413	0										5.06667	1.22222	0.933333
2011-02-18	10	4	0	0	0	2	25.7351	0.391458	18.0547	0										5.33333	1.13889	0.933333
2011-02-19	6	1	1	0	0	0	23.9551	0.113125	17.2776	0										5.4	1.41667	0.866667
2011-02-20	9	0	0	0	0	0	24.3988	0.073875	17.2776	0										5.93333	1.39394	0.928571
2011-02-21	9	0	1	0	0	0	24.791	0.193375	16.5125	0										5.8	1.52727	1.07143
2011-02-22	2	1	0	0	0	0	26.5621	0.262042	16.5125	0										5.53333	1.39394	1.14286
2011-02-23	4	0	1	0	0	0	26.2765	0.298625	15.7555	0										5.66667	1.40152	1.14286
2011-02-24	6	0	1	0	0	0	27.3012	0.358083	15.7555	0										5.33333	1.44872	1
2011-02-25	13	2	2	0	0	0	26.3463	0.40075	15.7555	0										5.66667	1.32143	0.714286
2011-02-26	10	0	2	2	0	0	26.8734	0.490125	16.9031	0										5.53333	1.31818	0.857143
2011-02-27	10	0	0	0	0	0	23.3446	0.555833	18.8359	0										5.6	1.33846	0.714286
2011-02-28	10	0	1	0	0	0	27.1971	0.645292	18.8359	0										5.4	1.28205	0.714286
2011-03-01	3	1	0	0	1.5	2.5	27.7953	0.736875	16.5125	0										5.66667	1.20513	0.642857
2011-03-02	6	0	0	0	0.8	0.0625	28.9053	0.800333	16.895	0										6.06667	1.21538	0.714286
2011-03-03	5	1	1	0	0	0	23.1888	0.908875	18.8319	0										6.26667	1.21538	0.928571
2011-03-04	9	0	0	0	0	0	27.7191	1.03117	16.5125	0										7.06667	1.16084	1
2011-03-05	9	0	1	1	0	0	26.2572	1.45642	16.134	0										6.46667	1.25175	0.928571
2011-03-06	4	0	2	0	0	0	28.4297	0.903792	16.134	0										6.4	1.1	0.928571
2011-03-07	5	0	3	0	0	0	28.8122	0.78775	15.0065	0										6.33333	1.21538	1.06667
2011-03-08	11	0	0	0	0	0	28.9578	0	16.895	0										6.06667	1.01538	1.13333
2011-03-09	10	0	0	0	0	0	26.3421	0	15.7555	0										6.06667	1.01538	1.13333
2011-03-10	10	1	1	0	0	0	27.2789	0	15.381	0										6.13333	0.948718	1.13333
2011-03-11	19	1	1	0	0	0	28.17	0	14.2655	0										6.35714	0.788462	1.2
2011-03-12	4	0	0	0	0	0	27.8406	0	14.2655	0										5.78571	0.865385	1.26667
2011-03-13	6	0	1	0	0	0	28.4836	0	14.2655	0										5.5	0.948718	1.13333
2011-03-14	14	3	0	0	2.4	6.5	27.0822	0.0124167	13.8991	0										5.57143	0.97619	1.2
2011-03-15	5	0	0	0	33.9	31	25.0856	1.20192	15.381											5.42857	0.942857	1.33333
2011-03-16	3	0	0	0	35.7	42	17.4546	2.78258	22.496											4.78571	0.865079	1.46667
2011-03-17	6	0	5	0	39.3	28	11.6314	5.45633	44.7677											4.28571	0.793651	1.46667
2011-03-18	1	0	0	0	0	0	12.2736	2.7685	93.7627											3.85714	0.815385	1.26667
2011-03-19	3	0	1	0	0	0	17.2049	1.65921	92.8572	0										2.85714	0.915385	1.06667
2011-03-20	4	0	0	0	0	0	22.9145	0.969583	62.5684	0										3	0.91453	1.06667
2011-03-21	7	1	0	0	0	0	26.3895	0.555292	37.1954	0										2.64286	1.09231	1
2011-03-22	5	0	0	0	0	0	26.983	0.47575	27.5289	0										2.21429	1.01538	0.866667
2011-03-23	3	0	0	0	0	0	27.6676	0.387042	23.6919	0										2.57143	1.21538	0.733333
2011-03-24	2	0	0	0	0	0	26.1998	0.35675	21.2277	0										2.64286	1.21538	0.733333
2011-03-25	1	0	0	0	0	0	33.6877	0.132875	18.8319	0										2.64286	1.39394	0.8
2011-03-26	3	0	0	0	0	0	22.3445	0.147375	18.8319	0										2.93333	1.33333	0.733333
2011-03-27	6	0	0	0	0	0.0625	19.869	0.198458	18.8319	0										3.33333	1.39394	0.733333
2011-03-28	2	0	0	0	1.2	2	16.826	0.394292	18.8319	0										3.86667	1.40152	0.8
2011-03-29	5	2	0	0	6.8	7	18.4368	0.903875	18.8319											3.66667	1.31818	0.8
2011-03-30	10	0	0	0	0	0	14.1919	0.438417	18.8319	0										3.6	1.23485	0.733333
2011-03-31	4	0	0	0	0	0	19.1342	0.203792	9.81055	0										3.8	1.58333	0.733333
2011-04-01	9	0	0	0	0	0	23.4302	0.0912083	18.8319	0										4.13333	1.57576	0.666667
2011-04-02	7	0	2	0	0	0.0625	26.4961	0.163042	18.4413	0										4.2	1.66667	0.666667
2011-04-03	9	1	1	0	0	0	27.4601	0.24	16.5125	0										4.26667	1.58333	0.714286
2011-04-04	13	2	1	0	0	0	27.303	0.24175	16.5125	0										4.26667	1.58333	1
2011-04-05	3	0	0	0	0	0	28.4309	0.228042	16.134	0										4.6	1.31624	1
2011-04-06	2	0	1	0	19	15	26.7923	0.711	17.6641											4.4	1.35043	1.07143
2011-04-07	11	1	0	0	0	0	27.3626	0.516333	18.0507	0										4.2	1.36538	1
2011-04-08	5	0	1	0	0	0	27.4517	0.54125	18.8319	0										4.26667	1.54945	1
2011-04-09	2	0	0	0	21.4	22.5	27.9227	1.95192	22.037											4.13333	1.30952	0.928571
2011-04-10	2	0	0	0	0	0	24.707	0.611083	35.2027	0										3.86667	1.49231	1
2011-04-11	10	1	1	0	11	7	26.5216	0.981375	29.3005											3.6	1.28205	1.14286
2011-04-12	5	0	0	0	0	0.0625	25.0894	0.763917	29.7554	0										3.13333	1.09231	1.14286
2011-04-13	3	0	1	0	0	0	24.7627	0.883125	25.8057	0										3.4	1.35897	1.42857
2011-04-14	6	0	0	0	0	0	24.6842	0.748542	30.6291	0										3.6	1.4359	2
2011-04-15	6	0	3	0	0	0	28.2241	0.613083	23.7039	0										3.4	1.12821	2.14286
2011-04-16	4	1	0	0	1.8	1	28.545	0.300167	19.6251	0										3.2	1.07143	2.14286
2011-04-17	4	0	0	0	0	0	27.7556	0.198208	19.2265	0										3.4	1.24038	2.21429
2011-04-18	6	0	1	0	0	0	29.0187	0.0655417	19.6251	0										3.66667	1.24786	2.33333
2011-04-19	5	0	2	0	11.2	9	29.1659	0.430583	17.2776											3.73333	1.11538	2.4
2011-04-20	13	2	2	0	0	0	26.4396	0.202333	18.0547	0										3.6	1.26667	2.4
2011-04-21	14	0	2	0	0	0	25.9397	0.180208	17.6641	0										3.73333	1.22222	2.26667
2011-04-22	6	0	2	0	12.3	11	26.5481	0.568042	15.7555											3.6	1.18333	2.26667
2011-04-23	2	0	1	0	3.5	0	26.6059	0.961875	17.6722											3.33333	1.09091	2.2
2011-04-24	9	1	2	0	0	0	22.9722	0.60225	20.1002	0										3.33333	1.40152	2.26667
2011-04-25	11	0	2	0	7.6	0	25.8764	0.636875	19.6251	0										3.33333	1.28846	2.33333
2011-04-26	11	0	4	1	0	0.0625	25.9595	0.822083	18.8319	0										3.13333	1.35664	2.46667
2011-04-27	4	0	0	0	0	0	25.0736	0.770333	22.0531	0										3.06667	1.33846	2.6
2011-04-28	2	0	0	0	20.4	0		1.22775	19.6251											2.86667	1.18462	2.4
2011-04-29	4	1	1	0	5	0		0.9315	22.8624											2.73333	1.18462	1.86667
2011-04-30	0	0	0	0	24.8	0		2.43008	32.5253											2.8	1.13333	1.6
2011-05-01	9	0	0	0	3.5	0		1.43983	60.9606	0										2.66667	1.36364	1.6
2011-05-02	5	0	1	0	29.9	0		4.41421	50.3232											2.73333	1.18182	1.66667
2011-05-03	5	0	1	1	3.2	6		3.60679	47.0425											2.46667	1.09091	1.6
2011-05-04	5	0	0	0	58.5	0		21.5506	45.0216											2.53333	1.27273	1.46667
2011-05-05	5	0	1	0	37.4	0.0625		42.6076	55.8983											2.4	1.10606	1.6
2011-05-06	4	0	1	0	0	2.5		10.7881	78.7014	0										2.4	1.10606	1.86667
2011-05-07	2	0	0	0	17.7	0		4.32883	77.9689	0										2.46667	1.01818	1.86667
2011-05-08	3	0	2	0	1.5	9.4		4.09421	62.3472											2.6	1.05	2
2011-05-09	9	0	2	0	12.6	6.16544		2.766	50.7339											2.46667	0.722222	2.26667
2011-05-10	5	0	1	0	17.8	14.7971		9.01846	42.0304											2.26667	1.02778	2.26667
2011-05-11	12	3	2	0	0	0		5.71787	51.2773											2.33333	1.02778	2.26667
2011-05-12	3	0	0	0	0	0		3.56642	40.5087	0										2.26667	1.21538	2.2
2011-05-13	6	1	2	0	2.7	6.575		2.62667	36.1608	0										2.2	1.21538	2.2
2011-05-14	3	1	0	0	8	0		2.16137	42.9685	0										2.13333	1.20513	2.2
2011-05-15	5	0	2	0	6.4	0		2.60133	46.5714											2.2	1.13846	2.26667
2011-05-16	7	0	0	0	0	2.3125		1.72725	64.0419	0										2.53333	1.35664	2.66667
2011-05-17	5	0	0	0	0.6	0.0625		1.377	79.2645	0										2.4	1.44755	2.53333
2011-05-18	6	0	0	0	0	0		1.23175	226.53	0										2.4	1.53846	2.6
2011-05-19	6	1	0	0	24.3	9.7125		1.73346	107.306											2	1.36154	3.06667
2011-05-20	4	0	1	0	14	4.3		1.5245	101.253											1.93333	1.46154	2.93333
2011-05-21	2	0	2	0	0	0		1.12296	91.6135	0										1.86667	1.55245	2.66667
2011-05-22	4	0	1	0	0	0		1.25633	78.5405	0										1.93333	1.59091	2.66667
2011-05-23	17	0	1	0	15.5	31.625		4.45975	62.4115											2.06667	1.57143	2.86667
2011-05-24	6	1	1	0	0	0		2.41575	54.4776	0										2.2	1.55952	2.73333
2011-05-25	6	0	1	0	20	38.075		15.6005	61.2322		24.11									2.46667	1.39286	2.66667
2011-05-26	11	0	3	0	21.2	12.35		15.9791	96.3825											2.53333	1.35	2.66667
2011-05-27	1	0	1	0	0	0		10.7261	151.414	0					25.25	0.622042				2.66667	1.18333	2.8
2011-05-28	3	0	1	0	0	0		7.13475	84.9201	0										2.53333	1.25	2.73333
2011-05-29	5	2	1	0	0	0		4.66667	65.9336	0										2.66667	1.34872	2.73333
2011-05-30	10	0	3	0	0	0		3.92	54.4937	0										2.6	1.53333	2.8
2011-05-31	8	0	0	0	0	7.925		4.67117	49.1277											2.26667	1.18788	2.53333
2011-06-01	6	0	1	0	0	0		3.244	44.9894	0										2.06667	1.0303	2.6
2011-06-02	7	0	1	0	0	1.12857		2.68687	42.4653	0										1.93333	1.2303	2.46667
2011-06-03	8	0	2	0	5	81.8214		83.4585	39.0232	0.947										2.2	1.2303	1.8
2011-06-04	2	0	0	0	0	38.9		82.4306	62.3472	6.064										2.33333	1.16667	1.8
2011-06-05	6	0	1	0	27.2	36.1987		73.124	77.9689	0.507										2.26667	1.12857	1.8
2011-06-06	6	0	0	0	13	0.603312		49.8165	74.8092	0										2.06667	1.31169	2
2011-06-07	3	0	0	0	22	33.7855		78.3819	99.8804	0.479										1.86667	1.24026	1.73333
2011-06-08	2	0	1	0	1.3	0		42.9675	94.8616	0										1.66667	1.31469	1.66667
2011-06-09	5	0	0	0	0	0		24.147	104.694	0										1.4	1.48252	1.66667
2011-06-10	5	0	0	0	0	14.5375		20.9253	86.2362	0.049										1.4	1.55303	1.33333
2011-06-11	2	0	0	0	2.2	35.5		67.7022	80.4403											1.46667	1.61667	1.06667
2011-06-12	1	0	0	0	0	0		43.2581	80.4242											1.6	1.53333	1
2011-06-13	7	0	1	0	2.7	45.1		135.955	75.4331											1.46667	1.35	1
2011-06-14	2	0	0	0	0	0.0625		67.1882	71.7501											1.53333	1.12879	0.933333
2011-06-15	4	0	0	0	0	0		38.2988	70.5386		24.94	170	340	690	27.58	0.0998961	700	1100	1800	1.73333	1.21212	0.933333
2011-06-16	4	0	0	0	0	0.0625		24.8491	63.4783											1.73333	1.29545	1
2011-06-17	2	0	0	0	0	0		19.1862	58.9056	0										1.86667	0.992308	0.933333
2011-06-18	5	0	1	0	1	0		14.7492	55.0331	0										1.6	0.992308	0.933333
2011-06-19	2	0	0	0	35.6	20.2588		14.7321	56.6755	0.032										1.53333	0.992308	0.933333
2011-06-20	2	0	0	0	38.5	13.3412		17.8135	59.5496	0.074										1.6	0.965035	1.2
2011-06-21	4	0	0	0	0	0		13.7785	64.6577	0										1.6	0.734266	1
2011-06-22	7	1	1	0	0	0		11.3033	76.061	0										1.53333	0.8	0.933333
2011-06-23	4	0	1	0	66	71.3125		67.2565	74.2859	0.844										1.53333	0.689394	0.933333
2011-06-24	3	0	0	0	66.4	41.8536		146.057	131.336	0.454										1.73333	0.424242	0.866667
2011-06-25	1	0	0	0	160.7	109.866		335.691	660.641	1.832										1.6	0.530303	1
2011-06-26	1	0	1	0	43.4	20.0548		244.705	1573.31											1.46667	0.416667	1
2011-06-27	6	0	0	0	13.9	10.4634		155.272	886.65											1.4	0.416667	1.06667
2011-06-28	1	0	0	0	10.3	7.425		102.402	800.616											1.33333	0.5	1.06667
2011-06-29	0	0	0	0	8.7	17.0625		70.8919	490.189											1.13333	0.5	1
2011-06-30	3	0	0	0	2.3	11.5938		53.9635	368.896											1	0.480769	0.933333
2011-07-01	3	0	0	0	26	17.1146		53.3319	366.14		24.3	270	500	910	23.94	0.385314	1700	2600	4100	1	0.412587	1
2011-07-02	3	0	0	0	17	1.10417		55.0945	477.084											0.846154	0.430769	0.933333
2011-07-03	2	0	1	0	1.5	1.5625		43.8772	456.439	0										0.833333	0.45	1.13333
2011-07-04	2	0	0	0	0	0		33.3804	367.379	0										0.75	0.545455	1.13333
2011-07-05	2	0	0	0	0	0.0625		25.6664	260.418	0										0.666667	0.5	0.933333
2011-07-06	0	0	0	0	0	0		23.0155	219.614	0										0.636364	0.533333	1
2011-07-07	3	0	0	0	12	8.525		21.0521	191.723											0.7	0.481818	1.06667
2011-07-08	3	0	1	0	4.5	24.4375		31.3655	172.736	0.802										0.666667	0.5	1.13333
2011-07-09	0	0	0	0	35	6.375		21.7385	165.798											0.375	0.555556	1.13333
2011-07-10	3	0	0	0	0	0		18.5536	155.552											0.428571	0.555556	1.06667
2011-07-11	1	0	0	0	9	3.95		16.7306	148.904											0.166667	0.708333	1.06667
2011-07-12	1	0	0	0	8	11.3169		16.2013	144.014											0	0.803571	1
2011-07-13	1	0	0	0	11	0.595625		15.8064	143.238											0.2	0.803571	1
2011-07-14	1	0	0	0	5.6	2.24265		14.1823	170.33	0										0.4	1	1.13333
2011-07-15	3	0	0	0	4	5.38235		15.0956	183.529											0.333333	0.714286	1.06667
2011-07-16	0	0	0	0	3.4	1.8375	31.0555	13.5891	184.383	0	24.31	180	360	710	25.46	0.332427	600	980	1600	0.333333	0.785714	0.933333
2011-07-17	2	0	0	0	32.5	23.9125	26.9984	18.2534	180.777											0.4	0.785714	1
2011-07-18	1	0	0	0	3.5	11.85	26.7349	20.7175	182.608											0.4	0.857143	0.866667
2011-07-19	0	0	0	0	30.5	12.75	27.3156	30.2069	182.527	0.29										0.4	0.666667	1
2011-07-20	3	0	0	0	8.4	0	25.8606	33.6597	223.163	0										0.6	0.611111	1
2011-07-21	4	0	0	0	1.3	0.0625	24.9416	31.2077	224.145	0										0.833333	0.6	1.2
2011-07-22	0	0	0	0	0.2	0.4375	26.4494	25.1402	203.856	0										0.714286	0.694444	1.13333
2011-07-23	1	0	0	0	5.2	12	28.1047	24.1102	216.91											0.75	0.694444	1
2011-07-24	1	0	0	0	0	0	24.9055	19.1953	348.379	0										0.75	0.694444	1
2011-07-25	2	0	0	0	0	0	28.8158	18.357	226.103	0										0.888889	0.575	1.06667
2011-07-26	2	1	0	0	0	0	30.1429	16.2923	246.628	0										0.888889	0.333333	1.2
2011-07-27	2	0	0	0	0	0	30.7015	14.948	202	0										0.888889	0.3	1.2
2011-07-28	6	0	0	0	0	0	30.1303	13.9572	186.23	0										0.777778	0.3	1.2
2011-07-29	0	0	0	0	0	23.0352	30.4243	15.5552	185.566	0.067										0.75	0.222222	1.13333
2011-07-30	2	0	0	0	72	28.0917	29.033	36.5313	215.373	0.203										0.857143	0.25	1.13333
2011-07-31	0	0	0	0	0.5	0	25.9697	23.8402	565.911	0										0.857143	0.25	1.06667
2011-08-01	4	0	0	0	31	29.2154	26.7858	27.4698	330.526	0.16	24.4	110	250	570	24.6	0.371882	1500	2300	3600	0.875	0.222222	1
2011-08-02	2	0	0	0	21	11.7985	26.7902	46.0879	306.359	0.307										0.777778	0.444444	0.933333
2011-08-03	0	0	0	0	9	2.80917	25.8859	43.417	324.997	0										0.875	0.444444	0.8
2011-08-04	2	0	0	0	0	0	27.8311	31.6411	394.286	0										0.75	0.625	0.8
2011-08-05	1	0	0	0	44.5	24.375	28.9016	39.3955	356.966	0.312										0.5	0.642857	0.8
2011-08-06	0	0	0	0	45.5	15.775	28.2681	60.5971	320.241	0.307										0.571429	0.642857	0.8
2011-08-07	0	0	0	0	41	79.3625	25.1197	115.824	340.939	0.396										0.428571	0.666667	0.733333
2011-08-08	1	0	0	0	107.5	0	26.3238	174.103	435.474	1.194										0.375	0.666667	0.866667
2011-08-09	1	0	0	0	0	0	27.5732	90.1392	444.562	0.003										0.125	0.642857	0.733333
2011-08-10	0	0	0	0	28.2	22.5	28.3851	70.2825	580.925											0.111111	0.566667	0.666667
2011-08-11	2	0	0	0	2.6	0	24.0535	55.25	546.128	0										0.1	0.5	0.733333
2011-08-12	4	0	0	0	6.6	7.7875	27.7271	49.8015	500.683											0.1	0.285714	0.8
2011-08-13	0	0	0	0	0	0	27.8846	43.0848	450.299	0										0.0909091	0.452381	0.733333
2011-08-14	0	0	0	0	0	0	29.2934	39.9002	358.741	0										0.0833333	0.452381	0.733333
2011-08-15	2	0	0	0	6.8	0	29.2673	36.7008	304.101	0	25.05	1300	2000	3000	26.66	0.194755	680	1100	1700	0.153846	0.535714	0.8
2011-08-16	0	0	0	0	37	32.625	27.4723	46.2243	455.554	1.787										0.0769231	0.678571	0.933333
2011-08-17	1	0	0	0	71	30.75	27.1546	58.0824	669.644	3.399										0.230769	0.553571	0.933333
2011-08-18	1	0	0	0	6.7	2.9875	27.5034	66.5239	666.196	0.012										0.285714	0.68254	1.06667
2011-08-19	2	0	0	0	7.1	29.3	28.2431	63.0772	610.17	0.505										0.285714	0.571429	1.06667
2011-08-20	1	0	0	0	21.6	0	26.1987	72.7604	634.17	0.19										0.357143	0.5	0.866667
2011-08-21	0	0	0	0	5.1	7.5125	24.9339	59.866	622.884	0.004										0.333333	0.444444	0.866667
2011-08-22	3	0	0	0	0	7.5125	24.4399	47.8235	546.836	0.027										0.333333	0.4	1
2011-08-23	3	0	0	0	1	9.7	28.2825	42.6791	482.323											0.466667	0.454545	0.866667
2011-08-24	2	0	0	0	0.8	12.3625	28.1459	46.2027	404.377	0.479										0.466667	0.5	0.933333
2011-08-25	4	0	0	0	45.5	24.725	24.4976	74.5292	356.242	1.035										0.466667	0.474747	0.866667
2011-08-26	1	0	0	0	0	0	26.5593	62.2481	431.183	0										0.466667	0.511111	0.8
2011-08-27	2	0	0	0	3	2.625	27.376	46.9155	531.607											0.466667	0.511111	0.733333
2011-08-28	0	0	0	0	0	0	26.1627	41.6561	407.359	0										0.5	0.444444	0.866667
2011-08-29	2	0	0	0	0	0	28.2674	38.3189	363.786	0										0.571429	0.4	0.933333
2011-08-30	3	0	0	0	0	0	29.2034	34.8334	286.107	0										0.5	0.3	0.866667
2011-08-31	1	0	0	0		0	29.2492	32.5464	264.337	0										0.5	0.211111	0.866667
2011-09-01	0	0	0	0	0	0	29.4155	30.5984	243.324	0	24.75	37	120	360	26.15	0.149424	1100	1700	2600	0.357143	0.325	1
2011-09-02	0	0	0	0	0.2	0	28.6362	29.5739	236.185	0										0.285714	0.253968	1.06667
2011-09-03	1	0	0	0	0	0	29.3593	28.5926	210.483	0										0.285714	0.253968	1
2011-09-04	2	0	0	0	15	53.2607	30.031	42.1422	239.276	0.247										0.230769	0.277778	1
2011-09-05	2	0	0	0	7.5	8.87679	27.3267	35.2826	272.9											0.307692	0.291667	1.06667
2011-09-06	0	0	0	0	15.5	6.95	26.4891	33.8341	358.837											0.307692	0.325	0.933333
2011-09-07	2	0	0	0	0.8	0	27.6758	30.6217	297.426	0										0.166667	0.142857	0.933333
2011-09-08	3	0	0	0	3.2	1.30312	28.1787	29.5616	257.935	0										0.181818	0.125	0.933333
2011-09-09	3	0	0	0	0	3.90938	27.965	27.8923	286.042	0										0.181818	0.125	0.933333
2011-09-10	0	0	0	0	7.7	0	27.1782	27.768	253.887	0										0.2	0.125	0.933333
2011-09-11	1	0	0	0	0	0	26.4396	26.8657	227.115	0										0.222222	0.777778	0.866667
2011-09-12	2	0	0	0	16.7	24.6187	27.181	32.087	215.324											0.2	0.95	0.866667
2011-09-13	0	0	0	0	19.6	24.6187	25.473	46.5732	244.386											0.4	1.3	0.933333
2011-09-14	0	0	0	0	5	0	25.0816	31.0386	247.473	0										0.4	1.8	0.933333
2011-09-15	1	0	0	0	22.2	9.06957	25.885	34.1133	298.391	0.097	23.93	870	1400	2200	24.46	0.334946	1900	3000	4700	0.4	1.83333	0.8
2011-09-16	0	0	0	0	34.1	13.8051	25.5863	74.2771	424.427	0.105										0.4	1.22222	0.733333
2011-09-17	0	0	0	0	36.7	40.0312	24.5233	196.165	635.696	1.648										0.4	0.972222	0.533333
2011-09-18	2	0	0	0	27	2.8147	26.9219	164.938	581.905	2.154										0.5	0.822222	0.533333
2011-09-19	4	0	0	0	0	0	27.6578	94.0789	542.535	0.015										0.5	0.75	0.466667
2011-09-20	6	0	0	0	37	46.95	27.6506	222.307	436.357	0.892										0.4	0.75	0.466667
2011-09-21	0	0	0	0	2	1	28.1795	205.53	697.45	0.335										0.4	0.75	0.533333
2011-09-22	0	0	0	0	3	1	28.3966	166.293	510.061	0										0.454545	0.75	0.533333
2011-09-23	1	0	0	0	5.9	1	28.3599	77.1556	404.667	0										0.5	0.75	0.466667
2011-09-24	0	0	0	0	0	0	28.6434	58.7748	336.912	0										0.545455	0.785714	0.466667
2011-09-25	1	0	0	0	0	0	28.4464	49.639	297.329	0										0.545455	0.785714	0.466667
2011-09-26	0	0	0	0	0	0	27.3606	43.8842	267.512	0										0.583333	0.5	0.6
2011-09-27	1	0	0	0	0	0	28.0763	38.493	238.201	0										0.636364	0.333333	0.466667
2011-09-28	1	0	0	0	0	0	26.2265	34.0225	231.115	0										0.363636	0.2	0.4
2011-09-29	1	0	0	0	0	0	27.6672	31.414	226.145	0										0.363636	0.2	0.4
2011-09-30	1	0	0	0	9	10.5125	29.0824	31.2956	209.518											0.4	0.2	0.4
2011-10-01	0	0	0	0	0	0	27.3487	28.1566	201.904	0	24.9	250	460	860	25.06	0.151103	1400	2200	3300	0.444444	0.25	0.333333
2011-10-02	0	0	0	0	0	0	25.612	26.6333	190.725	0										0.5	0.25	0.4
2011-10-03	3	0	0	0	0	0	26.0135	25.5126	179.847	0										0.375	0.25	0.666667
2011-10-04	1	0	0	0	0	0	24.894	24.224	173.622	0										0.333333	0.7	0.8
2011-10-05	1	0	0	0	0	0	25.1641	23.4721	163.191	0										0.333333	0.7	0.8
2011-10-06	0	0	0	0	0	0	23.6182	23.067	157.231	0										0.333333	0.7	0.8
2011-10-07	0	0	0	0	0	0	23.2469	21.8026	153.874	0										0.333333	0.7	0.866667
2011-10-08	0	0	0	0	0	0	25.8609	20.7038	153.065	0										0.222222	0.7	0.866667
2011-10-09	1	0	0	0	0	0	26.7867	19.887	162.342	0										0.3	0.833333	0.866667
2011-10-10	4	0	1	0	0	0	26.0862	19.4318	156.51	0										0.272727	0.833333	0.933333
2011-10-11	3	0	0	0	0	0	24.8429	18.6283	139.173	0										0.181818	0.785714	0.933333
2011-10-12	1	0	0	0	0	0	26.7031	18.2707	134.412	0										0.166667	0.785714	0.933333
2011-10-13	1	0	0	0	0	0	27.0278	17.1371	126.649	0										0.416667	0.75	0.866667
2011-10-14	2	0	0	0	0	0	26.9246	17.211	126.649	0										0.416667	0.952381	0.933333
2011-10-15	0	0	0	0	0	2.5	26.872	17.137	125.115		22.86	200	390	750	25.49	0.0760554	650	1000	1700	0.384615	0.952381	0.933333
2011-10-16	2	0	0	0	0	0	26.5146	16.4607	148.3	0										0.428571	0.916667	1
2011-10-17	1	0	0	0	0.9	1	24.3748	11.691	111.717	0										0.4	0.888889	1
2011-10-18	2	0	1	0	0	0	23.4281	11.5975	114.639	0										0.4	0.888889	0.733333
2011-10-19	1	0	0	0	0	0	23.353	10.3125	110.264	0										0.4	0.583333	0.666667
2011-10-20	3	0	0	0	0	0	25.6105	10.5432	108.828	0										0.4	0.722222	0.6
2011-10-21	2	0	0	0	0	0	25.3373	11.0204	107.391	0										0.428571	0.65	0.8
2011-10-22	0	0	0	0	0	0	25.3154	9.79292	100.351	0										0.357143	0.622222	0.733333
2011-10-23	2	0	0	0	0	0.0625	25.7484	9.43612	96.218	0										0.357143	0.65	0.733333
2011-10-24	1	0	0	0	0	0	26.1503	9.27129	96.218	0										0.285714	0.525	0.733333
2011-10-25	0	0	0	0	0	0	26.3381	8.81225	96.218	0										0.285714	0.511111	0.8
2011-10-26	1	0	0	0	0	0	25.9691	8.55246	94.8576	0										0.285714	0.611111	0.733333
2011-10-27	1	0	0	0	0	0	26.5566	8.39062	94.8576	0										0.285714	0.511111	0.733333
2011-10-28	4	0	0	0	0	0	26.4843	8.21196	79.1599	0										0.0714286	0.525	0.8
2011-10-29	0	0	0	0	83.8	61	25.3859	23.1045	62.315	0										0.0769231	0.375	0.733333
2011-10-30	0	0	0	0	0	0	24.1864	11.3629	58.9056											0.0833333	0.375	0.733333
2011-10-31	0	0	0	0	0	0	22.6031	8.73779	58.9056	0										0.166667	0.375	0.8
2011-11-01	2	0	0	0	0	0	23.3638	8.15754	97.5905	0	21.93	37	120	370	23.75	0.0413016	84	200	490	0.333333	0.5	0.733333
2011-11-02	1	0	0	0	0	0	23.7839	8.46458	88.8364	0										0.333333	0.472222	0.866667
2011-11-03	1	0	0	0	0	0	23.892	8.93125	86.8682	0										0.333333	0.65	0.933333
2011-11-04	1	0	1	0	0	0	24.4026	8.88513	86.2121	0										0.333333	0.5	0.933333
2011-11-05	0	0	0	0	0	0	23.7605	8.72279	82.976	0										0.333333	0.5	0.666667
2011-11-06	0	0	0	0	0	0	24.1304	8.60146	82.3361	0										0.363636	0.555556	0.666667
2011-11-07	4	0	0	0	0	0	24.5048	8.46363	80.4242	0										0.363636	0.555556	0.733333
2011-11-08	3	0	0	0	0	0	25.0864	8.21175	88.9168	0										0.363636	0.625	0.733333
2011-11-09	2	1	0	0	4.5	0.0625	23.965	8.163	84.2681	0										0.363636	0.625	0.8
2011-11-10	4	1	0	0	0	0.0625	19.2555	7.87954	82.976	0										0.454545	0.714286	0.733333
2011-11-11	1	0	0	0	0	0	20.9885	7.81446	80.4242	0										0.454545	0.714286	0.933333
2011-11-12	0	0	0	0	0	0	19.8219	7.52212	80.4242	0										0.5	0.714286	0.933333
2011-11-13	0	0	0	0	0	0.0625	20.7978	7.24646	77.9045	0										0.454545	0.625	0.933333
2011-11-14	1	0	0	0	0	0	20.9788	6.80792	72.9778	0										0.416667	0.555556	1.2
2011-11-15	0	0	0	0	0	0.0625	21.2519	7.09133	71.1423	0	18.27	0	0	0	22.18	0.0230013	0	0	0	0.25	0.625	1.2
2011-11-16	3	0	0	0	0	0	20.9657	7.11092	70.5386	0										0.0833333	0.5	1.4
2011-11-17	1	0	0	0	0	0.0625	21.5711	7.03558	70.5386	0										0.0833333	0.571429	1.4
2011-11-18	4	0	0	0	0	0	21.6745	6.63375	67.5559	0										0.0833333	0.285714	1.33333
2011-11-19	1	0	0	0	0	0.0625	22.2578	6.6975	68.1476	0										0.0833333	0.142857	1.33333
2011-11-20	0	0	0	0	0	0	21.798	6.59833	68.1476	0										0.153846	0.142857	1.33333
2011-11-21	4	0	0	0	0	0	21.4452	6.60542	68.1476	0										0.142857	0.125	1.33333
2011-11-22	2	0	0	0	0	0	21.9295	6.50625	66.3846	0										0.214286	0.111111	1.26667
2011-11-23	3	0	1	0	0	0	23.4722	6.485	66.3765	0										0.214286	0.1	1.46667
2011-11-24	2	0	0	0	0	0	21.6744	6.00429	65.2052	0										0.214286	0.1	1.26667
2011-11-25	1	0	0	0	0	0	20.2747	6.03963	64.0419	0										0.214286	0.306818	1.26667
2011-11-26	0	0	0	0	0	0.0625	20.3374	5.72096	64.6215	0										0.214286	0.242857	1.06667
2011-11-27	1	0	0	0	0	0	20.8868	5.95475	63.4622	0										0.214286	0.242857	1
2011-11-28	0	0	0	0	0	0	21.5952	5.99017	61.1678	0										0.214286	0.242857	1.06667
2011-11-29	1	0	0	0	0	0.0625	22.406	5.77058	58.9056	0										0.214286	0.266667	1
2011-11-30	3	0	0	0	0	0	22.478	5.74225	58.9056	0										0.214286	0.257576	0.866667
2011-12-01	0	0	0	0	0	0	22.6863	5.40879	58.9056	0	21.68	58	160	420	22.29	0.01255	320	570	1000	0.285714	0.266667	0.733333
2011-12-02	3	0	0	0	0	0	21.6551	5.52471	58.9056	0										0.357143	0.3	0.6
2011-12-03	0	0	0	0	0	0	19.6832	5.205	58.9056	0										0.357143	0.361111	0.533333
2011-12-04	0	0	0	0	0	0	20.9938	5.68558	58.9056	0										0.357143	0.375	0.6
2011-12-05	1	0	0	0	0	0	21.7272	4.31162	56.6755	0										0.285714	0.361111	0.8
2011-12-06	3	0	0	0	0	0.0625	21.1541	4.95642	56.124	0										0.307692	0.444444	0.8
2011-12-07	0	0	0	0	0	0	21.6308	5.08958	53.3907	0										0.230769	0.361111	0.8
2011-12-08	2	0	0	0	0	0	23.933	5.05325	53.3907	0										0.230769	0.375	0.6
2011-12-09	1	0	0	0	0	0	23.3674	4.9925	53.3907	0										0.230769	0.375	0.6
2011-12-10	0	0	0	0	0	0	21.079	5.005	53.3907	0										0.153846	0	0.6
2011-12-11	1	0	0	0	0	0	16.8574	4.79867	53.3907	0										0.153846	0	0.6
2011-12-12	3	0	1	0	0	0	15.1185	4.35638	53.3907	0										0.153846	0.111111	1.13333
2011-12-13	0	0	0	0	0	0	16.7017	6.29304	52.8513	0										0.153846	0.111111	1.06667
2011-12-14	0	0	0	0	0	0	17.9416	6.24142	50.1784	0										0.153846	0.125	0.866667
2011-12-15	0	0	0	0	0	0	17.7486	4.73212	50.1784	0	15.81	39	120	370	19.86	0.00815119	170	340	690	0.230769	0.142857	0.933333
2011-12-16	0	0	0	0	0	0	20.1229	4.82879	49.651	0										0.153846	0.125	1.06667
2011-12-17	0	0	0	0	0	0	19.3928	4.23538	48.077	0										0.0833333	0.111111	1.06667
2011-12-18	0	0	0	0	0	0	19.4699	4.42913	48.077	0										0.0909091	0.2	1.06667
2011-12-19	9	0	3	0	0	0	17.3253	4.22325	48.077	0										0.181818	0.2	1.06667
2011-12-20	0	0	0	0	0	0	16.8444	4.278	47.0384	0										0.181818	0.55	0.933333
2011-12-21	0	0	0	0	0	0	17.199	4.599	46.0079	0										0.25	0.7	1
2011-12-22	2	0	0	0	0	0	17.464	4.95638	46.0079	0										0.25	0.8	1
2011-12-23	3	0	0	0	0	0	18.7943	4.68354	46.0079	0										0.25	0.672727	1
2011-12-24	0	0	0	0	0	0	21.0807	4.64737	46.5232	0										0.272727	0.7	1
2011-12-25	1	0	0	0	0	0	15.2362	4.66537	44.9854	0										0.272727	0.833333	1
2011-12-26	2	0	1	0	0	0	14.6275	3.89221	44.4781	0										0.363636	0.8	1
2011-12-27	3	0	0	0	0	0	14.8046	3.79217	44.9854	0										0.416667	0.871429	0.533333
2011-12-28	3	0	0	0	0	0	17.5964	3.75458	44.9854	0										0.583333	0.871429	0.6
2011-12-29	0	0	0	0	0	0	21.3188	3.46633	44.9854	0										0.583333	0.954545	0.666667
2011-12-30	0	0	0	0	0	0	21.1981	3.628	44.9854	0										0.666667	1.15476	0.6
2011-12-31	0	0	0	0	0	0	22.7782	3.55092	42.9645											0.75	1.08333	0.466667
2012-01-01	1	0	0	0	0	0	19.4414	4.90125	37.2396											0.846154	1.02778	0.533333
2012-01-02	1	0	1	0	0	0	22.0972	5.40562	37.6946	0	18.53	20	78	310	22.33	0.00522986	84	200	490	0.928571	1.15	0.666667
2012-01-03	4	0	1	0	0	0.0625	22.577	6.03846	36.7405	0										1.07143	1.09231	0.6
2012-01-04	3	0	0	0	4.8	0	24.0462	5.73213	36.7405	0										1.14286	1.02564	0.8
2012-01-05	3	0	0	0	0	0	21.0178	6.87008	37.1592	0										1.14286	1.01923	0.8
2012-01-06	4	0	0	0	0	0	22.3017	9.5325	36.6681	0										1.14286	1.08333	1.06667
2012-01-07	2	0	0	0	0	0	21.5095	10.2777	34.333	0										1.21429	1.15909	1.2
2012-01-08	3	0	0	0	0	0	21.94	12.2673	33.4432	0										1.2	1.08333	1.33333
2012-01-09	7	0	1	0	0	0	22.3717	12.3812	33.4432	0										1.2	0.97619	1.46667
2012-01-10	3	0	0	0	0	0.0625	19.0927	5.25583	33.4432	0										1.13333	1.05195	1.6
2012-01-11	6	0	1	1	0	0	18.4351	4.75229	33.4432	0										1.2	1.05195	1.6
2012-01-12	3	0	0	0	0	0	18.7818	5.67479	33.4432	0										1.2	1.14286	1.8
2012-01-13	4	1	0	0	0	0	18.6511	6.03667	33.4432	0										1.26667	0.961039	2.06667
2012-01-14	3	0	0	0	6	7.5	20.3142	8.23617	33.4432											1.2	0.761364	2.13333
2012-01-15	3	0	0	0	0	0	19.8188	6.88721	33.0044	0										1.13333	0.87013	2.06667
2012-01-16	2	0	0	0	0	0	17.1549	7.20471	33.0044	0										1.06667	0.966667	2
2012-01-17	2	0	0	0	0	0	17.1781	6.54617	33.0044	0	15.12	5.4	38	270	20.75	0.00439879	60	160	430	1	0.866667	2
2012-01-18	5	0	0	0	0	0.0625	18.4427	5.916	33.0044	0										0.866667	0.920635	2.06667
2012-01-19	7	0	1	0	0	0	19.8707	5.09875	33.0044	0										0.866667	0.892857	1.86667
2012-01-20	6	0	0	0	0	0	21.0257	5.16937	32.0905	0										0.866667	0.767857	1.8
2012-01-21	2	0	0	0	0	0	23.7193	5.17979	31.6154	0										0.866667	0.75	1.6
2012-01-22	1	0	0	0	0	0	24.3545	5.33104	31.6154	0										0.8	0.698413	1.46667
2012-01-23	1	0	0	0	0	0	22.9549	5.08771	31.1444	0										0.785714	0.698413	1.46667
2012-01-24	5	0	0	0	0	0	24.8286	5.39667	30.6774	0										0.785714	0.742857	1.33333
2012-01-25	2	0	0	0	0	0	24.2338	6.793	29.7554	0										0.785714	0.761364	1.33333
2012-01-26	2	0	0	0	0	0	22.5622	7.81658	28.8978	0										0.785714	0.6	1.26667
2012-01-27	1	0	0	0	0	0	22.1758	6.9855	28.8978	0										0.714286	0.6	1.06667
2012-01-28	1	0	0	0	0	0	22.2944	5.82079	28.8978	0										0.642857	0.6	0.866667
2012-01-29	0	0	0	0	0	0	22.0659	3.6605	28.475	0										0.615385	0.666667	0.8
2012-01-30	2	0	0	0	0	0	24.156	3.51958	28.475	0										0.692308	0.666667	0.8
2012-01-31	1	0	0	0	0	0	24.2642	3.62633	28.475	0										0.692308	0.766667	0.866667
2012-02-01	3	0	0	0	0	0	23.0926	3.77892	28.0201	0										0.615385	0.611111	0.866667
2012-02-02	2	0	0	0	0	0	23.8848	4.10221	28.0563	0										0.538462	0.944444	1
2012-02-03	3	0	0	0	0	0	24.0147	4.285	27.6013	0										0.538462	0.828571	1
2012-02-04	2	0	0	0	0	0	24.8211	3.83933	28.9782	0										0.538462	0.819444	1.2
2012-02-05	0	0	0	0	0	0	24.307	3.90512	28.1528	0	19.25	170	350	700	24.33	0.00549848	0	0	0	0.538462	0.828571	1.46667
2012-02-06	2	0	0	0	0	0	24.8458	4.26983	27.6898	0										0.538462	0.873016	1.6
2012-02-07	3	0	0	0	0	0	24.1013	4.49013	26.325	0										0.5	0.984127	1.66667
2012-02-08	2	0	0	0	0	0	23.253	3.59687	24.6259	0										0.5	0.930556	2.06667
2012-02-09	5	0	0	0	0	0	24.2874	3.47425	24.6259	0										0.5	0.944444	2.2
2012-02-10	2	0	0	0	0	0	25.427	3.93254	24.6259	0										0.428571	0.844444	2.4
2012-02-11	4	0	1	0	0	0	25.9233	3.86117	24.6259	0										0.571429	0.7	2.33333
2012-02-12	5	0	2	0	0	0	24.6458	3.00688	24.6259	0										0.571429	0.69697	2.2
2012-02-13	2	0	1	0	0	0	25.2668	3.63725	26.2606	0										0.6	0.633333	2.2
2012-02-14	4	0	0	0	0	0	25.1565	3.38425	24.6259	0										0.6	0.533333	2.33333
2012-02-15	7	0	1	0	0	0	25.7555	3.0915	25.8218	0	19.42	87	210	270	24.4	0.0045415	39	120	370	0.533333	0.55	2.33333
2012-02-16	5	0	0	0	0	0	24.0315	3.37217	24.9964	0										0.533333	0.704545	2.26667
2012-02-17	4	0	0	0	0	0	24.3503	3.61617	24.187	0										0.533333	0.590909	2.06667
2012-02-18	3	0	0	0	0	0	26.1297	3.71025	24.187	0										0.5	0.6	2.13333
2012-02-19	0	0	0	0	0	0	24.2631	4.01321	24.187	0										0.461538	0.611111	1.93333
2012-02-20	1	0	0	0	0	0	22.598	3.95308	20.6022	0										0.461538	0.656566	1.73333
2012-02-21	3	0	0	0	0	0	22.8454	3.85583	22.959	0										0.461538	0.683333	1.66667
2012-02-22	2	0	1	0	0	0	24.2909	3.23687	22.959	0										0.692308	0.683333	1.6
2012-02-23	3	0	0	0	0	0	26.0376	2.64083	22.959	0										0.769231	0.745455	1.2
2012-02-24	1	0	0	0	0	0	25.049	3.1485	22.959	0										0.923077	0.711111	1.06667
2012-02-25	2	0	0	0	0	0	23.9393	2.60025	22.5282	0										1.07692	0.725	0.933333
2012-02-26	0	0	0	0	0	0	22.7043	2.62358	22.1014	0										1.07692	0.842857	0.933333
2012-02-27	2	0	0	0	0	0	24.3255	2.88817	22.1014	0										1.23077	0.842857	0.933333
2012-02-28	2	0	0	0	0	0	26.825	2.40887	22.1014	0										1.23077	0.944444	1
2012-02-29	6	0	1	0	0	0	26.7202	2.56229	21.6786	0										1.38462	1.08889	0.933333
2012-03-01	2	0	0	0	0	0	26.0084	2.6015	20.5189	0										1.38462	0.977778	0.933333
2012-03-02	4	0	0	0	0	0	24.4365	2.64354	20.5189	0	18.92	39	120	370	23.74	0.00196434	19	77	310	1.38462	0.916667	0.933333
2012-03-03	4	0	0	0	0	0	24.9788	2.69204	21.2599	0										1.5	0.805556	0.933333
2012-03-04	4	0	0	0	0	0	26.2473	2.741	20.1002	0										1.38462	0.875	0.8
2012-03-05	2	0	0	0	0	0	25.249	2.78983	19.7217	0										1.5	0.805556	0.8
2012-03-06	2	0	0	0	0	0	24.3799	2.83858	20.1002	0										1.78571	1.3	0.933333
2012-03-07	5	0	0	0	0	0	24.3675	2.88733	18.5217	0										1.78571	1.3	0.933333
2012-03-08	1	0	0	0	0	0	24.5384	2.93608	19.6573	0										1.69231	1.2	0.933333
2012-03-09	2	0	0	0	0	0	24.4781	2.985	18.8962	0										1.76923	1.34545	1.06667
2012-03-10	0	0	0	0	0	0	27.7207	3.03388	17.7124	0										1.69231	1.37879	0.933333
2012-03-11	0	0	0	0	0	0	26.2493	3.08262	17.3419	0										1.46154	1.43333	0.866667
2012-03-12	3	0	0	0	1.2	2.075	25.2114	3.18792	17.3419											1.33333	1.43333	0.866667
2012-03-13	12	0	1	0	0	0	26.4758	3.39758	17.3419											1.25	1.37879	1
2012-03-14	2	0	0	0	26.5	19.225	26.7834	6.20046	17.3781											1.16667	1.25974	1.2
2012-03-15	2	0	0	0	0	0	26.3693	3.86275	20.5632	0	21.13	360	360	1100	26.17	0.00387832	670	1100	1700	0.916667	1.17045	1.26667
2012-03-16	6	0	0	0	0	0.0625	27.4036	3.17492	21.6545	0										0.916667	1.26136	1.4
2012-03-17	2	0	0	0	0	0	25.3335	3.08242	29.5016	0										1	1.35227	1.4
2012-03-18	0	0	0	0	0	0	27.2099	3.11992	52.5065	0										1	1.425	1.6
2012-03-19	1	0	0	0	0	0	26.67	3.2095	58.3182	0										1.16667	1.39394	1.73333
2012-03-20	3	0	0	0	0	0	26.3313	2.39308	46.0822	0										0.916667	1.39394	1.73333
2012-03-21	4	0	0	0	0	0	26.8881	2.59783	31.5949	0										0.666667	1.10101	1.66667
2012-03-22	3	0	0	0	0	0	27.6945	2.30433	23.8327	0										0.666667	1.17045	1.66667
2012-03-23	4	0	2	0	0	0	27.7468	2.63	21.6786	0										0.769231	1.19192	1.73333
2012-03-24	3	0	0	0	0	0	27.148	2.63	19.6251	0										0.666667	1.075	1.6
2012-03-25	4	0	0	0	0	0	24.5388	2.63	18.8319	0										0.636364	0.985714	1.66667
2012-03-26	5	0	0	0	0	0	21.2226	2.63	18.8319	0										0.818182	0.922078	1.73333
2012-03-27	0	0	0	0	0	0	24.2703	2.63	18.8319	0										0.818182	0.885714	1.93333
2012-03-28	5	0	0	0	0	0	27.1439	2.63	18.8319	0										1	1.12857	2
2012-03-29	2	0	0	0	0	0	28.2703	2.63	18.8319	0										1.09091	1.15584	1.93333
2012-03-30	6	0	0	0	0	0	29.0657	2.63	18.8319	0										1.45455	1.22727	1.93333
2012-03-31	0	0	0	0	0	0	27.7592	2.63	19.2265	0										1.6	1.3	1.73333
2012-04-01	1	0	0	0	0	0	24.5553	2.63	18.0507	0	21.64	20	78	310	25.96	0.00539775	20	78	310	1.6	1.15556	1.8
2012-04-02	3	0	0	0	0	0	25.3764	2.63	18.0507	0										1.6	1.26667	1.6
2012-04-03	3	0	0	0	0	0	27.1884	2.63	18.8319	0										1.4	1.26667	1.6
2012-04-04	8	0	0	0	25	26.5	29.2823	6.11471	18.8319											1.6	1.16667	1.66667
2012-04-05	5	0	0	0	0	0	26.8634	3.57296	21.2599											1.5	1.06667	1.46667
2012-04-06	7	0	0	0	39	23.6	25.7794	5.92025	25.8218	0.137										1.66667	1.025	1.4
2012-04-07	0	0	0	0	1	12.9375	26.5447	4.78742	28.4187	0.034										1.44444	1.07143	1.26667
2012-04-08	2	0	0	0	17.3	0	24.1437	5.02533	30.1741	0.074										1.44444	0.971429	1.26667
2012-04-09	3	0	0	0	24	15.5	26.0683	5.221	27.9598											1.3	0.9	1.26667
2012-04-10	2	0	0	0	0	0	26.5154	3.49675	27.0861	0										1.22222	0.971429	1.33333
2012-04-11	3	0	0	0	0	0	25.4599	2.9055	26.6553	0										1.2	1.025	1.2
2012-04-12	0	0	0	0	0	0	27.3091	2.18083	23.6879	0										1	0.821429	1.13333
2012-04-13	0	0	0	0	0	0	27.8172	2.17675	27.5209	0										0.9	0.833333	1
2012-04-14	1	0	0	0	0	0	28.8245	1.90208	25.7977	0										0.555556	0.733333	0.866667
2012-04-15	0	0	0	0	0	0	29.7887	1.68758	22.0531	0										0.555556	0.733333	0.866667
2012-04-16	1	0	0	0	0	0	30.8638	1.64554	20.0197	0										0.7	0.833333	0.733333
2012-04-17	2	0	0	0	0	0	31.0356	1.75467	19.6211	0										0.7	0.333333	0.933333
2012-04-18	3	0	0	0	0	0	29.8196	1.08692	18.8319	0										0.7	0.333333	0.866667
2012-04-19	3	0	0	0	0	0	31.2799	1.34262	18.8359	0	24.39	39	120	370	28.78	0.0103674	5.4	38	270	0.5	0.4	0.8
2012-04-20	1	0	0	0	3.5	3.5375	31.7505	1.51037	20.0197	0										0.6	0.4	0.933333
2012-04-21	0	0	0	0	3.4	6.625	29.1863	2.15017	20.4184	0										0.545455	0.4	1
2012-04-22	0	0	0	0	0	0	28.5926	1.9695	18.8319	0										0.545455	0.833333	1.06667
2012-04-23	3	0	0	0	0.8	0	27.3562	1.79892	18.0507	0										0.5	0.761905	1.26667
2012-04-24	4	0	0	0	11.6	0	30.3582	1.41008	18.4413	0										0.545455	0.75	1.26667
2012-04-25	1	0	0	0	0	0	30.5733	1.2605	19.6211	0										0.583333	0.678571	1.13333
2012-04-26	0	0	0	0	19	21.3125	30.8464	3.28058	18.4654	0.133										0.5	0.733333	1.26667
2012-04-27	3	0	0	0	26	22.5375	30.4176	5.77813	18.8359	0.138										0.583333	0.619048	1.26667
2012-04-28	1	0	0	0	0	1.45	26.9984	3.32083	25.117	0										0.636364	0.583333	1.33333
2012-04-29	4	0	0	0	4.1	2.9875	28.8771	3.25588	27.0901	0										0.636364	0.583333	1.33333
2012-04-30	3	0	0	0	0	0	28.8529	1.12742	41.0119	0										0.75	0.507937	1.33333
2012-05-01	1	0	1	0	0	0	29.5558	0.240083	31.551	0										0.583333	0.396825	1.33333
2012-05-02	1	0	0	0	0	0	30.1052	0.381708	27.5289	0										0.583333	0.410714	1.33333
2012-05-03	4	1	0	0	2.5	0	30.784	0.20975	20.8291	0	24.51	110	250	570	31.12	0.0559083	170	350	700	0.583333	0.472222	1.6
2012-05-04	4	0	1	0	0	0	29.9088	0.368542	19.6211	0										0.583333	0.65	1.86667
2012-05-05	2	0	0	0	12.3	12.8625	29.1983	0.996667	19.6211											0.5	0.694444	1.8
2012-05-06	0	0	0	0	6.6	5.95	27.2126	1.22833	20.4344	0										0.5	0.75	1.86667
2012-05-07	2	0	0	0	1	0.0625	27.2364	1.21	26.2285	0										0.583333	0.625	1.8
2012-05-08	0	0	0	0	6.1	1.925	26.0456	1.475	27.5692	0										0.583333	0.698413	1.8
2012-05-09	4	0	0	0	2.2	0.45	26.7749	1.337	33.8056	0										0.692308	0.698413	1.86667
2012-05-10	6	0	1	0	3	4.5875	27.1641	1.31779	27.9598	0										0.692308	0.809524	2.2
2012-05-11	6	0	2	1	0	0	26.0216	1.09508	27.1022	0										0.75	0.7	2.06667
2012-05-12	1	0	0	0	0	0	28.8284	0.796458	26.6553	0										0.583333	0.942857	2.26667
2012-05-13	3	0	0	0	0	0	30.1483	0.608792	23.6919	0										0.615385	1.03175	2.33333
2012-05-14	3	0	0	0	0	38.9125	30.8553	3.65871	19.6251	0.084										0.571429	1.05	2.33333
2012-05-15	3	1	0	0	28.9	0	29.0873	6.27121	18.8319	1.149										0.5	1.1746	2.53333
2012-05-16	4	0	0	0	0	0	22.8313	1.60137	35.2067	0	23.34	500	830	1400	28.84	1.73769	1600	2600	4000	0.5	1.28571	2.86667
2012-05-17	7	1	0	0	8.5	5.375	29.3628	1.33054	29.7232	0										0.5	1.22222	2.86667
2012-05-18	2	0	0	0	0	0	28.8713	1.06187	31.1122	0										0.642857	1.275	2.53333
2012-05-19	7	0	0	0	0	0	30.011	0.888	34.333	0										0.642857	1.21429	2.4
2012-05-20	4	0	0	0	0	53.0365	29.2324	6.79775	36.1447	0.619										0.692308	1.21429	2.33333
2012-05-21	1	0	0	0	37.4	17.6788	30.4861	28.5101	35.6817	2.096										0.692308	1.14286	2.53333
2012-05-22	4	0	1	0	0.7	4.15972	27.0906	2.89354	27.9557	0.02										0.692308	1.21429	2.86667
2012-05-23	5	0	1	0	2.9	35.525	28.1497	20.4788	27.5209	1.958										0.769231	1.14286	2.73333
2012-05-24	4	0	1	0	0	0	25.6855	3.11229	29.2844	0										0.769231	1.05357	2.66667
2012-05-25	2	0	0	0	1	2.7125	29.873	2.58792	48.4793	0										0.75	1.25	2.33333
2012-05-26	3	0	0	0	18.3	14.1375	25.252	5.03829	51.2773											0.75	1.28571	2.26667
2012-05-27	0	0	0	0	8.5	0.825	26.781	2.47704	38.5441	0										0.833333	1.16667	2
2012-05-28	6	1	1	0	0	0	28.1464	1.57375	37.0948	0										0.75	1	2
2012-05-29	8	0	4	0	2.6	7.6375	27.9797	2.11879	47.0746	0										0.75	1.07143	2.06667
2012-05-30	2	0	0	0	5.4	7.7375	29.0924	1.42825	54.735	0										0.666667	1.14286	1.93333
2012-05-31	3	0	0	0	1.9	13.8625	26.1868	10.7855	56.7399	0.628										0.666667	1.07143	1.93333
2012-06-01	3	0	0	0	16	27.6625	26.3045	34.2135	56.1482	0.853										0.636364	1.19643	1.8
2012-06-02	0	0	0	0	25.6	15.575	26.1701	15.3401	110.667	0.259										0.5	1.12698	1.86667
2012-06-03	2	0	0	0	0	0.0625	27.1526	11.3637	156.921	0.061										0.555556	1.01587	1.73333
2012-06-04	3	0	0	0	0	0	28.9021	4.72625	107.455	0	24.79	87	210	500	27.48	0.368524	470	780	1300	0.5	0.971429	1.93333
2012-06-05	2	0	1	1	7.4	5.825	29.3142	4.49408	69.3753	0.08										0.5	1.15873	1.66667
2012-06-06	2	0	1	0	8.5	1	28.9915	2.6325	61.9647	0										0.4	1.21429	1.26667
2012-06-07	5	0	0	0	30.2	10.6875	29.0253	3.19	47.0425											0.6	1.26984	1.2
2012-06-08	2	0	0	0	0	0	28.7194	2.22575	65.2052	0										0.4	1.52381	1.26667
2012-06-09	1	0	0	0	4.5	18.6125	28.9715	16.3467	64.0499	0.823										0.4	1.30159	1.26667
2012-06-10	0	0	0	0	0	0	27.6283	3.63371	67.5559	0										0.4	1.30159	1.26667
2012-06-11	3	0	0	0	0	0	27.9494	2.65433	62.3472	0										0.3	1.44444	1.4
2012-06-12	3	0	0	0	0	0	27.8548	2.1155	49.1398	0										0.4	1.69841	1.6
2012-06-13	2	0	0	0	0	0	28.2994	2.31967	42.9645	0										0.4	1.64286	1.86667
2012-06-14	3	0	1	0	0	1.5125	28.9533	2.10325	40.5087	0										0.7	1.55556	2.13333
2012-06-15	4	0	0	0	4.4	5.45	28.6077	2.26817	41.0763	0										0.7	1.5	2.13333
2012-06-16	1	0	0	0	145.4	106.287	27.4119	63.5365	111.646	2.453										0.636364	1.44444	2.06667
2012-06-17	0	0	0	0	19.5	0	26.9763	41.1008	242.864	0.617										0.636364	1.5	2
2012-06-18	5	0	0	0	0	0	28.2054	14.868	124.274	0										0.666667	1.5	2.26667
2012-06-19	8	0	0	0	0	0	29.2772	7.93717	78.0493	0	24.49		430	820	26.49	0.239247	1000	1600	2500	0.666667	1.57143	2.06667
2012-06-20	5	0	0	0	0	0.0625	28.4615	5.68271	61.1839	0										0.666667	1.21429	2
2012-06-21	9	0	0	0	0	2.8625	26.6845	3.07917	52.328	0										0.75	1.08929	2.06667
2012-06-22	5	0	3	0	0	0	26.8643	3.74267	47.0425	0										0.5	1.04762	2.26667
2012-06-23	0	0	0	0	3	2.1625	28.0861	2.52783	47.6784	0										0.5	0.888889	2.13333
2012-06-24	0	0	0	0	0	0	25.5983	3.04629	38.053	0										0.5	0.916667	2.13333
2012-06-25	5	0	0	0	0	0	26.2969	3.53483	38.053	0										0.5	0.936508	2.2
2012-06-26	0	0	0	0	0	0	26.9317	3.25525	38.053	0										0.5	0.650794	2
2012-06-27	0	0	0	0	0	0	27.5171	3.06717	38.053	0										0.416667	0.539683	1.8
2012-06-28	3	0	0	0	0	0.0625	28.7121	2.64825	42.0304	0										0.416667	0.611111	1.46667
2012-06-29	3	0	0	0	0	3.7875	28.1122	4.52121	37.0989											0.181818	0.68254	1.13333
2012-06-30	0	0	0	0	57	60.1625	28.5452	23.5604	37.0989	2.445										0.2	0.793651	0.8
2012-07-01	1	0	0	0	87.1	37.5875	27.6316	57.4517	38.053	1.074										0.222222	0.793651	0.8
2012-07-02	2	0	0	0	11.5	23.825	26.4472	34.8008	34.2477	0.647										0.4	0.7	1.13333
2012-07-03	0	0	0	0	13.9	2.3125	25.0142	41.2908	284.734	0.241										0.3	0.666667	1.06667
2012-07-04	3	0	1	0	4	6.85	26.1927	27.4567	228.156	0.325										0.3	0.6	1.26667
2012-07-05	1	0	0	0	1.8	4.6625	28.4139	18.1908	181.69	0.205										0.4	0.622222	1.33333
2012-07-06	1	0	0	0	1.4	0	28.3281	13.3513	142.578		25.83	230	440	830	27.15	0.465063	2600	4200	7000	0.333333	0.555556	1.73333
2012-07-07	1	0	0	0	0	0	29.2464	10.8149	103.241											0.333333	0.55	1.53333
2012-07-08	0	0	0	0	3.8	3.26413	27.4959	10.3112	134.557	0.129										0.375	0.558442	1.6
2012-07-09	7	0	1	0	0	3.56087	26.0142	12.8772	111.717	0.18										0.444444	0.467532	1.66667
2012-07-10	3	0	0	0	0	0	26.7723	8.54425	103.177	0										0.4	0.519481	1.66667
2012-07-11	3	0	0	0	0	0	30.1237	7.02817	90.2088	0										0.5	0.715909	1.66667
2012-07-12	2	0	0	0	0	0	28.6329	6.11458	81.7001	0										0.555556	0.840909	1.53333
2012-07-13	7	0	1	1	0	1.025	30.194	6.00833	75.4331	0										0.666667	0.666667	1.53333
2012-07-14	0	0	0	0	1.7	16.95	28.3248	10.822	95.3443											0.7	0.708333	1.53333
2012-07-15	1	0	1	0	0	0	27	5.57625	82.4567	0										0.636364	0.708333	1.53333
2012-07-16	2	0	0	0	13.6	6.2	28.0201	6.17546	70.5386	0.54	24.69	300	530	960	27.71	0.137672	540	890	1500	0.583333	0.632479	1.6
2012-07-17	2	0	0	0	2.9	0.0625	27.226	5.41333	69.3431	0										0.5	0.632479	1.33333
2012-07-18	3	0	1	0	16.4	5.175	25.8182	7.54825	64.0419	0										0.583333	0.676923	1.2
2012-07-19	2	0	0	0	30.8	24.3875	24.4555	11.8232	68.1637	0.97										0.583333	0.753846	1
2012-07-20	1	0	0	0	7	11.9375	26.767	11.4544	84.2681	0.263										0.5	0.699301	1.06667
2012-07-21	2	0	0	0	0	0	28.1596	9.1435	76.6608	0										0.461538	0.742857	0.6
2012-07-22	1	0	0	0	0	0	28.5969	7.59817	69.3431	0										0.461538	0.814286	0.6
2012-07-23	1	0	1	0	40.2	41.2625	27.5263	25.3793	60.6083	2.305										0.5	0.776224	0.733333
2012-07-24	2	0	0	0	0.3	0	24.2289	28.1325	171.711	0										0.428571	0.776224	0.733333
2012-07-25	3	0	0	0	15.5	16.4125	26.8401	26.7012	341.973	0.907										0.428571	0.704545	0.933333
2012-07-26	1	0	0	0	0	0	24.0918	21.5483	295.377	0										0.357143	0.55	1
2012-07-27	2	0	1	0	7.2	5.8625	24.5286	18.0204	202.926											0.357143	0.530769	1
2012-07-28	0	0	0	0	7.7	2.925	26.3551	14.8037	158.925	0										0.285714	0.583333	1.07143
2012-07-29	1	0	0	0	2.5	0.375	25.8583	12.9658	144.819	0.167										0.214286	0.581818	1.07143
2012-07-30	4	0	0	0	41.7	35.875	24.642	36.7979	170.104	2.218										0.214286	0.481818	1.21429
2012-07-31	1	0	0	0	2	0	23.5469	45.4017	909.607	0.002										0.214286	0.515152	1.14286
2012-08-01	4	0	1	0	0	0	25.9718	29.3358	855.232	0	23.85	280	510	920	23.02	2.11545	1700	2600	4100	0.153846	0.644444	1.14286
2012-08-02	1	0	0	0	2.2	14.475	28.5589	22.0662	451.2											0.0769231	0.533333	1.14286
2012-08-03	2	0	0	0	3.9	0.0625	27.5679	16.4825	592.684	0										0.0769231	0.575	1.21429
2012-08-04	0	0	0	0	0	0	27.0015	13.9546	422.649	0										0.0769231	0.722222	1.14286
2012-08-05	1	0	0	0	0	0	27.2888	11.975	323.126	0										0.0833333	0.694444	1.14286
2012-08-06	2	0	0	0	0	27.6	27.7155	13.4762	262.241	0.337										0.0833333	0.525	1.14286
2012-08-07	0	0	0	0	33.2	5.9125	25.506	27.34	216.306	0										0	0.511111	1.28571
2012-08-08	2	0	0	0	21.2	38.1724	24.2089	39.1904	3216.97	0.961										0	0.579545	1.28571
2012-08-09	1	0	0	0	57.4	11.0276	25.4558	64.0804	948.346	0.03										0.0909091	0.656566	1.07143
2012-08-10	2	1	0	0	7.4	7.725	27.0847	51.5321	943.305		25.33	340	600	1100	23.59	0.831069	6700	11000	17000	0.0909091	0.833333	1.07143
2012-08-11	2	0	0	0	0	0	26.5748	38.4333	1004.28	0										0.0833333	0.861111	1
2012-08-12	0	0	0	0	0	0	27.3183	28.7083	695.748	0										0.0833333	0.861111	0.933333
2012-08-13	0	0	0	0	16.5	3.6875	29.0052	22.0542	557.571											0.0833333	0.861111	0.933333
2012-08-14	5	0	1	0	4.4	3.6875	27.3542	19.1504	473.628											0.0909091	0.944444	1
2012-08-15	2	0	0	0	26.5	25.5875	25.7434	27.755	441.693	1.538										0.0909091	0.961538	1
2012-08-16	3	0	0	0	8.3	10.3831	27.1796	24.1392	420.255	0.299										0.0833333	0.884615	1.06667
2012-08-17	3	0	0	0	1	9.22941	28.9596	22.6633	458.278		24.36	180	360	710	25.46	0.864647	3600	6000	10000	0.0833333	1.08654	1.33333
2012-08-18	1	0	0	0	17	0	27.384	23.6458	383.808	0										0.0833333	0.928571	1.33333
2012-08-19	0	0	0	0	12.1	15.8375	24.7253	34.3629	506.726	0.973										0.0833333	0.801587	1.26667
2012-08-20	1	0	0	0	0	2.4125	26.3575	29.5454	507.048	0										0.0769231	0.757143	1.33333
2012-08-21	4	0	0	0	3.8	6.44959	28.0114	24.46	473.748	0										0.0769231	0.757143	1.33333
2012-08-22	0	0	0	0	81.8	58.7629	28.3424	72.7513	415.756	1.03										0.0769231	0.957143	1.13333
2012-08-23	2	0	0	0	2.5	0	26.2624	78.9746	588.045	0.122										0.0714286	0.831169	1.13333
2012-08-24	7	0	1	0	28.6	24.8875	25.8383	67.0879	428.314	1.375										0	0.814286	1.2
2012-08-25	1	0	0	0	0	1	27.9628	52.2183	366.333	0										0	0.630769	1.13333
2012-08-26	0	0	0	0	0	0	26.8123	40.6438	311.018	0										0	0.55	1.13333
2012-08-27	1	0	1	0	0	1	28.6659	31.9158	325.094	0										0	0.594406	1.33333
2012-08-28	0	0	0	0	0	0.0625	29.7785	23.2867	303.188	0										0	0.5	1.33333
2012-08-29	4	1	0	0	4.9	10.725	30.2687	21.8304	270.723											0.2	0.44697	1.26667
2012-08-30	1	0	0	0	0.3	0	30.1089	17.7575	238.314	0										0.2	0.5	1.4
2012-08-31	2	0	0	0	4.2	8.08631	28.4955	17.6642	210.524											0.2	0.5	1.33333
2012-09-01	0	0	0	0	2.5	4.97619	29.352	15.5988	290.337							1.34314	1500	2400	3800	0.2	0.363636	1
2012-09-02	0	0	0	0	0	0	29.033	13.9633	354.628	0										0.2	0.4	0.933333
2012-09-03	4	0	0	0	1.6	2.9	27.8415	13.2354	277.495	0	24.22	310	550	990						0.2	0.6	1.2
2012-09-04	0	0	0	0	0	0	24.6109	11.85	220.242	0										0.266667	0.6	1.13333
2012-09-05	5	0	0	0	2.4	4.8125	28.7271	11.4721	193.514											0.266667	0.6	1.13333
2012-09-06	3	0	0	0	2.5	0	26.6071	11.1862	176.27											0.266667	0.5	1.13333
2012-09-07	1	0	0	0	10	5.225	27.0233	11.5834	212.427	0										0.266667	0.5	1.06667
2012-09-08	0	0	0	0	1.6	1	26.6422	10.326	214.507	0										0.333333	0.474747	1
2012-09-09	0	0	0	0	17.6	22.9125	26.3685	18.613	202											0.333333	0.511111	1
2012-09-10	6	0	0	0	0	0	24.408	11.3396	214.507	0										0.333333	0.6	1.06667
2012-09-11	1	0	0	0	0	0	28.8457	10.218	217.357	0										0.4	0.511111	0.933333
2012-09-12	0	0	0	0	0	0	29.1609	9.03933	174.511	0										0.533333	0.5	1.06667
2012-09-13	3	0	0	0	44.2	50.125	28.656	38.4113	306.423	1.231										0.333333	0.6	1
2012-09-14	0	0	0	0	1.5	0	26.2087	28.2746	392.994	0										0.466667	0.5	0.866667
2012-09-15	2	0	0	0	0	0	22.7567	19.3183	285.563	0										0.466667	0.5	0.8
2012-09-16	0	0	0	0	12.8	20.725	26.6193	22.1279	215.453	0.476										0.466667	0.572727	0.866667
2012-09-17	2	0	0	0	2.6	0	28.82	18.4125	192.564	0	23.8	1800	2800	4400	25.27	0.0539775	960	1500	2300	0.466667	0.545455	1
2012-09-18	2	0	0	0	0	0	29.0956	15.5458	174.511	0										0.466667	0.363636	0.733333
2012-09-19	4	0	0	0	0	0	28.6997	14.4213	170.978	0										0.4	0.472727	0.866667
2012-09-20	2	0	0	0	1.9	0.375	28.821	13.9488	177.203											0.466667	0.494949	0.933333
2012-09-21	2	0	0	0	0	0	26.5697	11.9063	197.328	0										0.466667	0.40404	0.8
2012-09-22	0	0	0	0	0	0	28.9633	11.5285	165.762	0										0.466667	0.533333	0.8
2012-09-23	2	0	0	0	0	0	27.6038	10.29	144.324	0										0.4	0.533333	0.8
2012-09-24	2	0	0	0	3	24.2	29.7479	14.8575	139.233	0.393										0.466667	0.515152	0.933333
2012-09-25	0	0	0	0	2.6	0	28.4587	10.7764	156.035	0										0.466667	0.424242	0.933333
2012-09-26	3	0	0	0	0	0	28.2546	9.44492	167.497	0										0.4	0.390909	1.13333
2012-09-27	2	0	0	0	0	0	29.4315	9.16775	138.38	0										0.266667	0.390909	1.46667
2012-09-28	0	0	0	0	0	0	27.8631	8.42267	121.376	0										0.266667	0.45	1.53333
2012-09-29	1	0	0	0	0	0	27.4828	7.90533	119.082	0										0.266667	0.494949	1.6
2012-09-30	1	0	0	0	0	0	24.9845	7.84167	110.264	0										0.285714	0.472222	1.6
2012-10-01	3	0	0	0	0	0	25.5372	7.40717	103.141	0										0.428571	0.529915	1.6
2012-10-02	1	0	0	0	2.5	0	26.1288	7.46175	96.218	0										0.5	0.761538	1.46667
2012-10-03	4	0	0	0	2	1.8625	26.696	7.28983	101.804	0	23.39	210	410	790	24.81	0.00663176	400	690	1200	0.571429	0.861538	1.8
2012-10-04	7	0	0	0	0	0	26.4431	7.34142	96.218	0										0.642857	0.748252	1.66667
2012-10-05	4	0	0	0	70.5	51.9	25.6173	24.6133	108.115	1.364										0.642857	0.748252	1.73333
2012-10-06	3	0	0	0	0	0	27.478	12.8231	149.001	0										0.714286	0.861538	1.8
2012-10-07	0	0	0	0	0	0	25.3901	9.62925	107.407	0										0.714286	0.794872	1.86667
2012-10-08	5	0	0	0	0	0	25.3878	8.60858	96.218	0										0.714286	0.761538	1.86667
2012-10-09	4	0	0	0	0	0	25.1005	8.14783	93.5052	0										0.642857	0.772727	1.8
2012-10-10	7	0	0	0	0	0	26.7333	7.60725	93.5052	0										0.714286	0.845455	1.8
2012-10-11	1	0	0	0	0	0	26.7045	7.51325	85.5601	0										0.785714	0.878788	1.66667
2012-10-12	3	0	1	0	0	0	26.4092	7.50117	81.7001	0										0.857143	0.878788	1.26667
2012-10-13	3	0	0	0	0	0	26.268	7.05658	81.7001	0										0.928571	0.787879	1.13333
2012-10-14	1	0	1	0	0	0.0625	26.5987	6.52542	82.976	0										0.846154	0.787879	1.06667
2012-10-15	1	0	0	0	0	0.0625	25.8777	7.05742	98.323	0										0.928571	0.787879	1.06667
2012-10-16	1	1	0	0	0	0	26.1055	6.75208	98.5643	0	23.11	61	160	430	26.57	0.133475	80	950	1500	0.785714	0.585859	1.2
2012-10-17	2	0	0	0	27	38.6375	27.3553	16.2213	114.639	0.724										0.714286	0.306818	1.4
2012-10-18	3	0	0	0	0	0	23.9975	8.06792	121.352	0										0.714286	0.181818	1.06667
2012-10-19	2	0	0	0	0	0	25.0313	7.54967	101.804	0										0.642857	0.363636	1.13333
2012-10-20	2	0	0	0	0	0	26.2682	6.86033	90.8247	0										0.571429	0.4	1
2012-10-21	0	0	0	0	0	0	26.7451	6.47583	85.5601	0										0.5	0.333333	0.933333
2012-10-22	2	0	0	0	0	0	26.9521	6.13583	81.7001	0										0.571429	0.3	1.06667
2012-10-23	3	0	0	0	0	0	27.4753	6.1075	71.7501	0										0.615385	0.333333	1
2012-10-24	3	0	0	0	0	0	26.0833	6.07917	70.5386	0										0.615385	0.3	0.933333
2012-10-25	1	0	0	0	0.5	0	26.5876	6.17125	70.5386	0										0.615385	0.3	0.866667
2012-10-26	3	0	0	0	0	0	26.4955	4.85708	70.5386	0										0.615385	0.522222	0.8
2012-10-27	0	0	0	0	0	0	26.2967	5.40063	70.5386											0.538462	0.55	0.8
2012-10-28	0	0	0	0	0	0	24.6954	4.57883	70.5386	0										0.538462	0.485714	0.8
2012-10-29	4	0	0	0	0	0	25.6702	3.79875	68.1476	0										0.571429	0.467532	0.8
2012-10-30	0	0	0	0	0	0	26.2562	3.81221	65.7888	0										0.571429	0.649351	0.8
2012-10-31	0	0	0	0	0	0	25.9238	3.73817	65.7888	0										0.714286	0.935065	0.666667
2012-11-01	1	0	0	0	0	0	23.0452	3.63142	65.7888	0										0.785714	0.935065	0.466667
2012-11-02	4	0	1	0	0	0	22.7247	3.7045	65.7888	0	20.01	110	250	560	25.05	0.0570835	210	410	790	1.07143	1.22078	0.533333
2012-11-03	1	0	1	0	4.7	31.775	24.2566	6.73475	65.7888											1.64286	1.05682	0.533333
2012-11-04	1	0	0	0	13.2	0.55	24.5602	5.99633	69.3391											1.85714	1.30556	0.6
2012-11-05	1	0	0	0	0	0.025	23.8942	4.29104	68.1516	0										2.5	1.35043	0.6
2012-11-06	4	0	0	0	0	0.05	25.909	4.17625	67.5639	0										2.64286	1.35043	0.4
2012-11-07	5	0	1	0	0	0.05	25.2242	4.09167	60.6244	0										2.66667	1.3	0.533333
2012-11-08	1	0	0	0	0	0.025	25.3375	4.16417	57.7905	0										2.93333	1.44286	0.533333
2012-11-09	8	0	1	0	0	0.05	25.3991	3.93842	56.124	0										3.6	1.32727	0.533333
2012-11-10	10	0	4	0	0	0.025	25.729	3.83762	55.5766	0										3.6	1.21212	0.533333
2012-11-11	8	0	1	0	1	0.025	25.5926	3.73662	54.4776											3.8	1.31667	0.466667
2012-11-12	10	0	0	0	0	6.35	26.2228	4.49708	54.4776											3.93333	1.27179	0.466667
2012-11-13	3	1	0	0	17	23.525	25.2213	6.87771	54.4776											4.26667	1.27179	0.533333
2012-11-14	6	0	0	0	2	0.05	24.51	4.30312	76.2054	0										4.26667	1.18333	0.533333
2012-11-15	6	1	0	0	0	0.05	24.0138	4.04333	69.9629	0										4.4	1.08333	0.6
2012-11-16	11	1	0	0	0	0	26.1265	3.728	58.9216	0	22.73	150	300	640	25.58	0.147746	440	740	1300	4.73333	1.0989	0.6
2012-11-17	3	0	1	0	0	0.025	25.3272	3.56533	54.4776	0										4.93333	1.15934	0.533333
2012-11-18	5	1	1	0	0	0.025	25.1625	3.59583	53.3948	0										4.73333	1.22527	0.466667
2012-11-19	3	0	0	0	0	0.025	24.7812	3.56533	56.6755	0										4.66667	0.940476	0.6
2012-11-20	7	1	0	0	0	0.025	25.7908	3.32133	52.328	0										4.06667	0.876623	0.6
2012-11-21	2	0	0	0	0	0.025	25.6788	3.43317	48.077	0										4.06667	0.876623	0.666667
2012-11-22	7	0	0	0	0	0	25.3623	3.4535	48.077	0										4	1.09091	0.6
2012-11-23	6	0	4	0	0	0	26.0877	3.51958	47.0425	0										4	1.01399	0.8
2012-11-24	11	0	1	0	30.4	57.3375	25.3787	33.2558	47.0425	1.677										3.35714	1.16783	0.8
2012-11-25	7	0	0	0	0	0	24.3883	10.5027	58.1123	0										3.28571	1.17424	0.733333
2012-11-26	5	0	0	0	15.5	19.1125	24.1498	14.0428	69.3753	0.739										3.71429	1.25	0.8
2012-11-27	0	0	0	0	33.1	78.425	24.4169	100.896	67.0004	1.511										3.71429	1.25	0.8
2012-11-28	4	0	0	0	0.7	3	23.2702	56.8263	85.0327	0										3.28571	1.33333	0.8
2012-11-29	7	0	0	0	0.7	0	22.8577	31.275	189.884	0										3.21429	1.5	0.8
2012-11-30	3	0	2	1	0	0	23.3341	20.6758	112.804	0										3	1.41667	0.733333
2012-12-01	4	0	1	0	0	0.025	26.2242	16.4188	85.0327	0										2.57143	1.42424	0.866667
2012-12-02	0	0	0	0	1.4	1.4	26.9227	14.2083	73.1065	0										2.21429	1.25758	0.933333
2012-12-03	13	1	0	0	0	0	24.8058	12.6729	83.789	0	22.52	1100	1800	2700	23.9	0.126759	1000	1600	2400	1.85714	1.19091	1.06667
2012-12-04	3	0	0	0	0	0.025	26.7401	11.35	64.6255	0										1.71429	1.18182	0.866667
2012-12-05	2	0	0	0	0	0	26.6305	10.3359	65.7928	0										2.07143	1.26515	1
2012-12-06	3	0	0	0	0	0	24.8687	10.182	55.5766	0										1.92857	1.62121	1.06667
2012-12-07	2	0	0	0	0	0	23.3294	9.372	51.2411	0										2	1.34091	1.06667
2012-12-08	2	0	1	0	0	0.025	22.6446	9.03	49.1237	0										2	1.27273	0.933333
2012-12-09	5	0	1	0	0	0.025	24.4141	8.94	48.077	0										2.06667	1.3	0.933333
2012-12-10	2	0	0	0	0	0.025	23.0102	8.27908	48.077	0										2.13333	1.45385	1.06667
2012-12-11	0	0	0	0	0	0.025	23.25	8.32567	47.0425	0										1.73333	1.3	1.13333
2012-12-12	8	0	0	0	0	0	22.4138	7.80833	47.5577	0										1.53333	1.27273	1.13333
2012-12-13	7	0	1	0	0	0.025	22.9693	6.62242	44.4862	0										1.8	1.27273	1.06667
2012-12-14	5	0	1	0	0	0.05	23.7407	7.30342	42.0304	0										1.73333	1.1049	1.06667
2012-12-15	3	0	1	0	0	0.05	22.2307	8.57492	46.0079	0										1.73333	1.18182	1
2012-12-16	5	1	0	0	0	0.025	20.9759	6.61233	42.9645	0										1.8	1.32468	0.866667
2012-12-17	6	2	0	0	0	0.05	20.5048	7.26158	39.9934	0	19.45	61	160	430	21.14	0.0580909	240	450	840	1.6	1.27143	0.8
2012-12-18	6	0	2	0	0	0.025	19.7279	5.36983	38.053	0										1.8	1.25325	0.733333
2012-12-19	0	0	0	0	0	0.025	21.1038	6.63567	36.1447	0										1.86667	1.33566	0.8
2012-12-20	5	0	0	0	0	0.025	22.7305	6.24208	36.1447	0										1.53333	1.27692	0.866667
2012-12-21	0	0	0	0	0	0.025	23.361	6.61042	35.2027	0										1.46667	1.11667	0.733333
2012-12-22	2	0	0	0	0	0.025	22.6308	6.82258	35.2027	0										1.26667	1.11111	0.733333
2012-12-23	4	0	0	0	0	0	22.6072	5.71083	35.2027	0										1.2	1.1	0.666667
2012-12-24	0	0	0	0	0	0	21.6865	5.47188	35.2027	0										1	0.918182	0.733333
2012-12-25	4	0	0	0	0	0.025	21.2278	5.23067	35.2027	0
2012-12-26	2	0	1	0	0	0	22.3439	5.285	35.2027	0
2012-12-27	3	0	0	0	0	0.025	20.9127	5.73371	35.2027	0
2012-12-28	1	0	0	0	0	0.05	21.6391	5.64	33.3427	0
2012-12-29	1	0	1	0	0	0	22.3511	5.75425	33.3427	0
2012-12-30	1	0	0	0	0	0	22.6459	5.3265	30.613	0
2012-12-31	1	0	0	0	0	0.025	22.1736	5.3265	30.613
